# Supplementary material for: A user-embedded temporal attention neural network for IoT trajectories prediction
Source: PeerJ Comput Sci. 2025 Feb 11;11:e2681. doi: 10.7717/peerj-cs.2681 (PMC11888941; doi:10.7717/peerj-cs.2681)
Supplement: Supplemental Information 1 [file peerj-cs-11-2681-s001.py]

import numpy as np
import torch
import sys

FLOAT_MIN = -sys.float_info.max
Attn_weights_list = []
Time_mask_list = []

class PointWiseFeedForward(torch.nn.Module):
    def __init__(self, hidden_units, dropout_rate):
        """
        Point-wise feed-forward network used in the model.
        
        Args:
            hidden_units (int): Number of hidden units.
            dropout_rate (float): Dropout rate.
        """
        super(PointWiseFeedForward, self).__init__()

        self.conv1 = torch.nn.Conv1d(hidden_units, hidden_units, kernel_size=1)
        self.dropout1 = torch.nn.Dropout(p=dropout_rate)
        self.relu = torch.nn.ReLU()
        self.conv2 = torch.nn.Conv1d(hidden_units, hidden_units, kernel_size=1)
        self.dropout2 = torch.nn.Dropout(p=dropout_rate)

    def forward(self, inputs):
        """
        Forward pass through the point-wise feed-forward network.
        
        Args:
            inputs (Tensor): Input tensor.
        
        Returns:
            Tensor: Output tensor.
        """
        outputs = self.dropout2(self.conv2(self.relu(self.dropout1(self.conv1(inputs.transpose(-1, -2))))))
        outputs = outputs.transpose(-1, -2)  # Transpose to match the input shape
        outputs += inputs  # Residual connection
        return outputs

Attn_weights_block = 0

class TimeAwareMultiHeadAttention(torch.nn.Module):
    def __init__(self, hidden_size, head_num, dropout_rate, dev):
        """
        Time-aware multi-head attention layer.
        
        Args:
            hidden_size (int): Hidden size of the model.
            head_num (int): Number of attention heads.
            dropout_rate (float): Dropout rate.
            dev (str): Device to use (e.g., 'cuda' or 'cpu').
        """
        super(TimeAwareMultiHeadAttention, self).__init__()
        self.Q_w = torch.nn.Linear(hidden_size, hidden_size)
        self.K_w = torch.nn.Linear(hidden_size, hidden_size)
        self.V_w = torch.nn.Linear(hidden_size, hidden_size)

        self.dropout = torch.nn.Dropout(p=dropout_rate)
        self.softmax = torch.nn.Softmax(dim=-1)

        self.hidden_size = hidden_size
        self.head_num = head_num
        self.head_size = hidden_size // head_num
        self.dropout_rate = dropout_rate
        self.dev = dev

    def forward(self, queries, keys, time_mask, attn_mask, time_matrix_K, time_matrix_V, abs_pos_K, abs_pos_V):
        """
        Forward pass through the time-aware multi-head attention layer.
        
        Args:
            queries (Tensor): Query tensor.
            keys (Tensor): Key tensor.
            time_mask (Tensor): Time mask tensor.
            attn_mask (Tensor): Attention mask tensor.
            time_matrix_K (Tensor): Time matrix for keys.
            time_matrix_V (Tensor): Time matrix for values.
            abs_pos_K (Tensor): Absolute position embeddings for keys.
            abs_pos_V (Tensor): Absolute position embeddings for values.
        
        Returns:
            Tensor: Output tensor.
        """
        Q, K, V = self.Q_w(queries), self.K_w(keys), self.V_w(keys)

        # Split the hidden dimension into multiple heads and concatenate them for parallel processing
        Q_ = torch.cat(torch.split(Q, self.head_size, dim=2), dim=0)
        K_ = torch.cat(torch.split(K, self.head_size, dim=2), dim=0)
        V_ = torch.cat(torch.split(V, self.head_size, dim=2), dim=0)

        time_matrix_K_ = torch.cat(torch.split(time_matrix_K, self.head_size, dim=3), dim=0)
        time_matrix_V_ = torch.cat(torch.split(time_matrix_V, self.head_size, dim=3), dim=0)
        abs_pos_K_ = torch.cat(torch.split(abs_pos_K, self.head_size, dim=2), dim=0)
        abs_pos_V_ = torch.cat(torch.split(abs_pos_V, self.head_size, dim=2), dim=0)

        # Compute attention weights
        attn_weights = Q_.matmul(torch.transpose(K_, 1, 2))
        attn_weights += Q_.matmul(torch.transpose(abs_pos_K_, 1, 2))
        attn_weights += time_matrix_K_.matmul(Q_.unsqueeze(-1)).squeeze(-1)

        # Scale the attention weights
        attn_weights = attn_weights / (K_.shape[-1] ** 0.5)

        # Apply time mask
        time_mask = time_mask.unsqueeze(-1).repeat(self.head_num, 1, 1)
        time_mask = time_mask.expand(-1, -1, attn_weights.shape[-1])
        paddings = torch.ones(attn_weights.shape) * (-2**32 + 1)
        paddings = paddings.to(self.dev)
        attn_weights = torch.where(time_mask, paddings, attn_weights)

        # Apply attention mask
        attn_mask = attn_mask.unsqueeze(0).expand(attn_weights.shape[0], -1, -1)
        attn_weights = torch.where(attn_mask, paddings, attn_weights)

        # Apply softmax to get attention probabilities
        attn_weights = self.softmax(attn_weights)
        attn_weights = self.dropout(attn_weights)

        # Compute the weighted sum of values
        outputs = attn_weights.matmul(V_)
        outputs += attn_weights.matmul(abs_pos_V_)
        outputs += attn_weights.unsqueeze(2).matmul(time_matrix_V_).reshape(outputs.shape).squeeze(2)

        # Concatenate the outputs from different heads
        outputs = torch.cat(torch.split(outputs, Q.shape[0], dim=0), dim=2)

        # Log attention weights and masks for debugging
        global Attn_weights_block
        Attn_weights_block += 1
        if Attn_weights_block == 1:
            Time_mask_list.append(time_mask[:, -1, :][0].cpu().detach().numpy())
        elif Attn_weights_block == 2:
            Attn_weights_list.append(attn_weights[:, -1, :][0].cpu().detach().numpy())
            Attn_weights_block = 0

        return outputs


class TiSASRec(torch.nn.Module):
    def __init__(self, user_num, item_num, time_num, args):
        """
        TiSASRec model for sequential recommendation.
        
        Args:
            user_num (int): Number of users.
            item_num (int): Number of items.
            time_num (int): Number of time slots.
            args (Namespace): Arguments containing model hyperparameters.
        """
        super(TiSASRec, self).__init__()

        self.user_num = user_num
        self.item_num = item_num
        self.dev = args.device

        # Embedding layers
        self.item_emb = torch.nn.Embedding(self.item_num + 1, args.hidden_units, padding_idx=0)
        self.user_emb = torch.nn.Embedding(self.user_num + 1, args.hidden_units, padding_idx=0)

        self.abs_pos_K_emb = torch.nn.Embedding(args.maxlen, args.hidden_units)
        self.abs_pos_V_emb = torch.nn.Embedding(args.maxlen, args.hidden_units)
        self.time_matrix_K_emb = torch.nn.Embedding(args.time_span + 1, args.hidden_units)
        self.time_matrix_V_emb = torch.nn.Embedding(args.time_span + 1, args.hidden_units)

        # Dropout layers
        self.item_emb_dropout = torch.nn.Dropout(p=args.dropout_rate)
        self.user_emb_dropout = torch.nn.Dropout(p=args.dropout_rate)
        self.abs_pos_K_emb_dropout = torch.nn.Dropout(p=args.dropout_rate)
        self.abs_pos_V_emb_dropout = torch.nn.Dropout(p=args.dropout_rate)
        self.time_matrix_K_dropout = torch.nn.Dropout(p=args.dropout_rate)
        self.time_matrix_V_dropout = torch.nn.Dropout(p=args.dropout_rate)

        # Attention and feed-forward layers
        self.attention_layernorms = torch.nn.ModuleList()
        self.attention_layers = torch.nn.ModuleList()
        self.forward_layernorms = torch.nn.ModuleList()
        self.forward_layers = torch.nn.ModuleList()

        self.last_layernorm = torch.nn.LayerNorm(args.hidden_units, eps=1e-8)

        for _ in range(args.num_blocks):
            new_attn_layernorm = torch.nn.LayerNorm(args.hidden_units, eps=1e-8)
            self.attention_layernorms.append(new_attn_layernorm)

            new_attn_layer = TimeAwareMultiHeadAttention(args.hidden_units,
                                                         args.num_heads,
                                                         args.dropout_rate,
                                                         args.device)
            self.attention_layers.append(new_attn_layer)

            new_fwd_layernorm = torch.nn.LayerNorm(args.hidden_units, eps=1e-8)
            self.forward_layernorms.append(new_fwd_layernorm)

            new_fwd_layer = PointWiseFeedForward(args.hidden_units, args.dropout_rate)
            self.forward_layers.append(new_fwd_layer)

        # Sigmoid functions for positive and negative samples
        # self.pos_sigmoid = torch.nn.Sigmoid()
        # self.neg_sigmoid = torch.nn.Sigmoid()

    def seq2feats(self, user_ids, log_seqs, time_matrices):
        """
        Convert sequences to features.
        
        Args:
            user_ids (Tensor): User IDs.
            log_seqs (Tensor): Sequence of item IDs.
            time_matrices (Tensor): Time matrices.
        
        Returns:
            Tensor: Feature representations of the sequences.
        """
        user_ids2add = np.tile(user_ids.reshape(-1, 1), [1, log_seqs.shape[1]])
        seqs = self.item_emb(torch.LongTensor(log_seqs).to(self.dev))
        seqs += self.user_emb(torch.LongTensor(user_ids2add).to(self.dev))
        seqs *= self.item_emb.embedding_dim ** 0.5
        seqs = self.item_emb_dropout(seqs)

        positions = np.tile(np.array(range(log_seqs.shape[1])), [log_seqs.shape[0], 1])
        positions = torch.LongTensor(positions).to(self.dev)
        abs_pos_K = self.abs_pos_K_emb(positions)
        abs_pos_V = self.abs_pos_V_emb(positions)
        abs_pos_K = self.abs_pos_K_emb_dropout(abs_pos_K)
        abs_pos_V = self.abs_pos_V_emb_dropout(abs_pos_V)

        time_matrices = torch.LongTensor(time_matrices).to(self.dev)
        time_matrix_K = self.time_matrix_K_emb(time_matrices)
        time_matrix_V = self.time_matrix_V_emb(time_matrices)
        time_matrix_K = self.time_matrix_K_dropout(time_matrix_K)
        time_matrix_V = self.time_matrix_V_dropout(time_matrix_V)

        # Mask 0th items (placeholder for dry-run) in log_seqs
        timeline_mask = torch.BoolTensor(log_seqs == 0).to(self.dev)
        seqs *= ~timeline_mask.unsqueeze(-1)  # Broadcast in last dim

        tl = seqs.shape[1]  # Time dim len for enforce causality
        attention_mask = ~(torch.tril(torch.ones((tl, tl), dtype=torch.int64, device=self.dev)).bool())

        for i in range(len(self.attention_layers)):
            Q = self.attention_layernorms[i](seqs)
            mha_outputs = self.attention_layers[i](Q, seqs,
                                                   timeline_mask, attention_mask,
                                                   time_matrix_K, time_matrix_V,
                                                   abs_pos_K, abs_pos_V)
            seqs = Q + mha_outputs

            seqs = self.forward_layernorms[i](seqs)
            seqs = self.forward_layers[i](seqs)
            seqs *= ~timeline_mask.unsqueeze(-1)

        log_feats = self.last_layernorm(seqs)

        return log_feats

    def forward(self, user_ids, log_seqs, time_matrices, pos_seqs, neg_seqs):
        """
        Forward pass for training.
        
        Args:
            user_ids (Tensor): User IDs.
            log_seqs (Tensor): Sequence of item IDs.
            time_matrices (Tensor): Time matrices.
            pos_seqs (Tensor): Positive item sequences.
            neg_seqs (Tensor): Negative item sequences.
        
        Returns:
            Tuple[Tensor, Tensor]: Positive and negative logits.
        """
        log_feats = self.seq2feats(user_ids, log_seqs, time_matrices)

        pos_embs = self.item_emb(torch.LongTensor(pos_seqs).to(self.dev))
        neg_embs = self.item_emb(torch.LongTensor(neg_seqs).to(self.dev))

        pos_logits = (log_feats * pos_embs).sum(dim=-1)
        neg_logits = (log_feats * neg_embs).sum(dim=-1)

        return pos_logits, neg_logits

    def predict(self, user_ids, log_seqs, time_matrices, item_indices):
        """
        Forward pass for inference.
        
        Args:
            user_ids (Tensor): User IDs.
            log_seqs (Tensor): Sequence of item IDs.
            time_matrices (Tensor): Time matrices.
            item_indices (Tensor): Item indices for prediction.
        
        Returns:
            Tensor: Prediction logits.
        """
        log_feats = self.seq2feats(user_ids, log_seqs, time_matrices)

        final_feat = log_feats[:, -1, :]  # Only use the last QKV classifier

        item_embs = self.item_emb(torch.LongTensor(item_indices).to(self.dev))  # (U, I, C)
        logits = item_embs.matmul(final_feat.unsqueeze(-1)).squeeze(-1)

        return logits
