# Supplementary material for: A user-embedded temporal attention neural network for IoT trajectories prediction
Source: PeerJ Comput Sci. 2025 Feb 11;11:e2681. doi: 10.7717/peerj-cs.2681 (PMC11888941; doi:10.7717/peerj-cs.2681)
Supplement: Supplemental Information 2 [file peerj-cs-11-2681-s002.py]

import numpy as np
import random

def sample_function(user_train, usernum, itemnum, batch_size, maxlen, relation_matrix, result_queue, SEED):
    """
    Sample function for generating training batches.
    
    Args:
        user_train (dict): Dictionary of user training data.
        usernum (int): Number of users.
        itemnum (int): Number of items.
        batch_size (int): Size of the batch.
        maxlen (int): Maximum length of the sequence.
        relation_matrix (np.ndarray): Relation matrix for time intervals.
        result_queue (Queue): Queue to store the sampled batches.
        SEED (int): Random seed for reproducibility.
    """
    
    def sample(user):
        """
        Sample a single user's training data.
        
        Args:
            user (int): User ID.
        
        Returns:
            list: List of tuples containing user, sequence, time sequence, time matrix, positive items, and negative items.
        """
        return_list = []
        
        # Loop through the sequence lengths from 1 to maxlen
        for loop_index in range(1, maxlen + 1):
            if len(user_train[user]) <= loop_index:
                break
            
            # Initialize sequences and matrices
            seq = np.zeros([maxlen], dtype=np.int32)
            time_seq = np.zeros([maxlen], dtype=np.int32)
            pos = np.zeros([maxlen], dtype=np.int32)
            neg = np.zeros([maxlen], dtype=np.int32)
            
            # The next item in the sequence
            nxt = user_train[user][-loop_index][0]
            idx = maxlen - 1
            
            # Fill the sequence and time sequence
            for i_index, i in enumerate(reversed(user_train[user][:-loop_index])):
                seq[idx] = i[0]
                time_seq[idx] = i[1]
                pos[idx] = nxt
                
                if nxt != 0:
                    # Generate a list of candidate negative items
                    item_idx = list(range(i[0] - 3, i[0] + 3))
                    
                    # Adjust the candidate list to ensure valid item IDs
                    for index_ in range(6):
                        if item_idx[index_] < 1:
                            item_idx.remove(item_idx[index_])
                            item_idx.insert(index_, i[0] + 2 + (index_ + 1))
                        elif item_idx[index_] > itemnum:
                            item_idx.remove(item_idx[index_])
                            item_idx.insert(index_, i[0] - 3 - (6 - index_))
                    
                    # Remove the positive item from the candidate list
                    if nxt in item_idx:
                        item_idx.remove(nxt)
                    
                    try:
                        # If the next item in the sequence is not in the candidate list, add it
                        if reversed(user_train[user][:-loop_index])[i_index + 1][0] not in item_idx and \
                           reversed(user_train[user][:-1])[i_index + 1][0] != nxt and \
                           reversed(user_train[user][:-loop_index])[i_index + 1][0] != 0:
                            item_idx.remove(item_idx[0])  # Remove the first element
                            item_idx.insert(0, reversed(user_train[user][:-loop_index])[i_index + 1][0])
                    except:
                        pass
                    
                    # Choose a negative item from the candidate list
                    chosen_idx = np.random.randint(len(item_idx))
                    neg[idx] = item_idx[chosen_idx]
                    # neg[idx] = random.choice(item_idx)
                
                nxt = 0
                idx -= 1
                if idx == -1: break
            
            # Extract the time matrix for the current sequence length
            if loop_index == 1:
                time_matrix = relation_matrix[user][-(maxlen - 1 + loop_index):, -(maxlen - 1 + loop_index):]
            else:
                time_matrix = relation_matrix[user][-(maxlen - 1 + loop_index):-(loop_index - 1), -(maxlen - 1 + loop_index):-(loop_index - 1)]
            
            # Append the sampled data to the return list
            return_list.append((user, seq, time_seq, time_matrix, pos, neg))
        
        return return_list

    # Set the random seed for reproducibility
    np.random.seed(SEED)
    
    # Continuously generate batches
    while True:
        one_batch = []
        
        # Sample a batch of users
        for i in range(batch_size):
            user = np.random.randint(1, usernum + 1)
            while len(user_train[user]) <= 1:
                user = np.random.randint(1, usernum + 1)
            
            # Extend the batch with the sampled data
            one_batch.extend(sample(user))  # A batch may contain the same user, but the negative samples are usually different
        
        # Put the batch into the result queue
        result_queue.put(zip(*one_batch))
