# Supplementary material for: A user-embedded temporal attention neural network for IoT trajectories prediction
Source: PeerJ Comput Sci. 2025 Feb 11;11:e2681. doi: 10.7717/peerj-cs.2681 (PMC11888941; doi:10.7717/peerj-cs.2681)
Supplement: Supplemental Information 3 [file peerj-cs-11-2681-s003.py]

import sys
import copy
import random
import numpy as np
from tqdm import tqdm
from collections import defaultdict
from multiprocessing import Process, Queue
import os
import pandas as pd
import torch

# Get the current working directory.
cwd = os.getcwd()

def random_neq(l, r, s):
    """Generate a random integer between l and r that is not in set s."""
    t = np.random.randint(l, r)
    while t in s:
        t = np.random.randint(l, r)
    return t

def computeRePos(time_seq, time_span):
    """Compute the time matrix for a given time sequence."""
    size = time_seq.shape[0]
    time_matrix = np.zeros([size, size], dtype=np.int32)
    for i in range(size):
        for j in range(size):
            span = abs(time_seq[i] - time_seq[j])
            if span > time_span:
                time_matrix[i][j] = time_span
            else:
                time_matrix[i][j] = span
    return time_matrix

def Relation(user_train, usernum, maxlen, time_span):
    """Compute the relation matrix for all users."""
    data_train = dict()
    for user in tqdm(range(1, usernum + 1), desc='Preparing relation matrix'):
        time_seq = np.zeros([maxlen + maxlen], dtype=np.int32)
        idx = maxlen - 1
        for i in reversed(user_train[user][:-1]):
            time_seq[idx] = i[1]
            idx -= 1
            if idx == -1: break
        data_train[user] = computeRePos(time_seq, time_span)
    return data_train

from sample_function_file import sample_function

class WarpSampler(object):
    """A sampler for generating training batches."""
    def __init__(self, User, usernum, itemnum, relation_matrix, batch_size=64, maxlen=10, n_workers=1):
        self.result_queue = Queue(maxsize=n_workers * 10)
        self.processors = []
        for i in range(n_workers):
            self.processors.append(
                Process(target=sample_function, args=(User,
                                                      usernum,
                                                      itemnum,
                                                      batch_size,
                                                      maxlen,
                                                      relation_matrix,
                                                      self.result_queue,
                                                      np.random.randint(2e9)
                                                      )))
            self.processors[-1].daemon = True
            self.processors[-1].start()

    def next_batch(self):
        """Get the next batch from the result queue."""
        return self.result_queue.get()

    def close(self):
        """Terminate and join all worker processes."""
        for p in self.processors:
            p.terminate()
            p.join()

def timeSlice(time_set):
    """Map time values to integers starting from 0."""
    time_min = min(time_set)
    time_map = dict()
    for time in time_set:
        time_map[time] = int(round(float(time - time_min)))
    return time_map

def cleanAndsort(User, time_map):
    """Clean and sort the user-item interactions."""
    User_filted = dict()
    user_set = set()
    item_set = set()
    for user, items in User.items():
        user_set.add(user)
        User_filted[user] = items
        for item in items:
            item_set.add(item[0])
    user_map = dict()
    item_map = dict()

    user_list = list(user_set)
    item_list = list(item_set)
    user_list.sort()
    item_list.sort()

    for u, user in enumerate(user_list):
        user_map[user] = u + 1
    for i, item in enumerate(item_list):
        item_map[item] = i + 1

    for user, items in User_filted.items():
        User_filted[user] = sorted(items, key=lambda x: x[1])

    User_res = dict()
    for user, items in User_filted.items():
        User_res[user_map[user]] = list(map(lambda x: [item_map[x[0]], time_map[x[1]]], items))

    time_max = set()
    for user, items in User_res.items():
        time_list = list(map(lambda x: x[1], items))
        time_diff = set()
        for i in range(len(time_list) - 1):
            if time_list[i + 1] - time_list[i] != 0:
                time_diff.add(time_list[i + 1] - time_list[i])
        if len(time_diff) == 0:
            time_scale = 1
        else:
            time_scale = min(time_diff)
        time_min = min(time_list)
        User_res[user] = list(map(lambda x: [x[0], int(round((x[1] - time_min) / time_scale) + 1)], items))
        time_max.add(max(set(map(lambda x: x[1], User_res[user]))))

    return User_res, len(user_set), len(item_set), max(time_max)

def data_partition(fname):
    """Partition the dataset into training, validation, and test sets."""
    usernum = 0
    itemnum = 0
    User = defaultdict(list)
    user_train = {}
    user_valid = {}
    user_test = {}

    print('Preparing data...')

    f = open('%s/data/%s.txt' % (cwd, fname), 'r')
    time_set = set()

    user_count = defaultdict(int)
    item_count = defaultdict(int)
    break_count = 0
    for line in f:
        try:
            u, i, rating, timestamp = line.rstrip().split('\t')
        except:
            u, i, timestamp = line.rstrip().split('\t')
        user_count[u] += 1
        item_count[i] += 1
        break_count += 1
    f.close()

    f = open('data/%s.txt' % fname, 'r')
    break_count = 0
    for line in f:
        try:
            u, i, rating, timestamp = line.rstrip().split('\t')
        except:
            u, i, timestamp = line.rstrip().split('\t')
        timestamp = float(timestamp)
        break_count += 1
        if user_count[u] < 5 or item_count[i] < 5:
            continue
        time_set.add(timestamp)
        User[u].append([i, timestamp])
    f.close()

    time_map = timeSlice(time_set)
    User, usernum, itemnum, timenum = cleanAndsort(User, time_map)

    for user in User:
        nfeedback = len(User[user])
        if nfeedback < 3:
            user_train[user] = User[user]
            user_valid[user] = []
            user_test[user] = []
        else:
            user_train[user] = User[user][:-2]
            user_valid[user] = []
            user_valid[user].append(User[user][-2])
            user_test[user] = []
            user_test[user].append(User[user][-1])
    print('Preparing done...')
    return [user_train, user_valid, user_test, usernum, itemnum, timenum]


def evaluate(model, dataset, args):
    """Evaluate the model on the test set."""
    [train, valid, test, usernum, itemnum, timenum] = copy.deepcopy(dataset)

    NDCG = 0.0
    HT = 0.0
    HT2 = 0
    valid_user = 0.0

    # Sample up to 10,000 users if the total number of users exceeds 10,000
    if usernum > 10000:
        users = random.sample(range(1, usernum + 1), 10000)
    else:
        users = range(1, usernum + 1)
    
    for u in users:
        # Skip users with no training or test data
        if len(train[u]) < 1 or len(test[u]) < 1: 
            continue

        # Initialize sequences for user interactions and timestamps
        seq = np.zeros([args.maxlen], dtype=np.int32)
        time_seq = np.zeros([args.maxlen], dtype=np.int32)
        idx = args.maxlen - 1

        # Add the last valid interaction to the sequence
        seq[idx] = valid[u][0][0]
        time_seq[idx] = valid[u][0][1]
        idx -= 1

        # Add the training interactions to the sequence
        for i in reversed(train[u]):
            seq[idx] = i[0]
            time_seq[idx] = i[1]
            idx -= 1
            if idx == -1: 
                break

        # Create a list of candidate items for evaluation
        item_idx = list(range(valid[u][0][0] - 3, valid[u][0][0] + 3))
        for index_ in range(6):
            if item_idx[index_] < 1:
                item_idx.remove(item_idx[index_])
                item_idx.insert(index_, valid[u][0][0] + 2 + (index_ + 1))
            elif item_idx[index_] > itemnum:
                item_idx.remove(item_idx[index_])
                item_idx.insert(index_, valid[u][0][0] - 3 - (6 - index_))
        item_idx.remove(valid[u][0][0])

        # Add the last training item if it's not already in the candidate list
        try:
            if train[u][-1][0] not in item_idx and train[u][-1][0] != test[u][0][0] and train[u][-1][0] != 0:
                item_idx.remove(item_idx[0])
                item_idx.insert(0, train[u][-1][0])
        except:
            pass

        # Insert the test item at the beginning of the candidate list
        item_idx.insert(0, test[u][0][0])

        # Compute the time matrix for the sequence
        time_matrix = computeRePos(time_seq, args.time_span)

        # Get the model's predictions for the candidate items
        predictions = -model.predict(*[np.array(l) for l in [[u], [seq], [time_matrix], item_idx]])
        predictions = predictions[0]

        # Determine the rank of the test item
        rank = predictions.argsort().argsort()[0].item()

        # Update the evaluation metrics
        valid_user += 1
        if rank < 1:
            NDCG += 1 / np.log2(rank + 2)
            HT += 1
        if rank <= 1:
            HT2 += 1

        # Print progress every 100 users
        if valid_user % 100 == 0:
            print('.', end='')
            sys.stdout.flush()

    # Return the evaluation metrics
    return HT / valid_user, HT2 / valid_user


def evaluate_valid(model, dataset, args):
    """Evaluate the model on the validation set."""
    [train, valid, test, usernum, itemnum, timenum] = copy.deepcopy(dataset)

    NDCG = 0.0
    valid_user = 0.0
    HT = 0.0
    HT2 = 0

    # Sample up to 10,000 users if the total number of users exceeds 10,000
    if usernum > 10000:
        users = random.sample(range(1, usernum + 1), 10000)
    else:
        users = range(1, usernum + 1)
    
    for u in users:
        # Skip users with no training or validation data
        if len(train[u]) < 1 or len(valid[u]) < 1: 
            continue

        # Initialize sequences for user interactions and timestamps
        seq = np.zeros([args.maxlen], dtype=np.int32)
        time_seq = np.zeros([args.maxlen], dtype=np.int32)
        idx = args.maxlen - 1

        # Add the training interactions to the sequence
        for i in reversed(train[u]):
            seq[idx] = i[0]
            time_seq[idx] = i[1]
            idx -= 1
            if idx == -1: 
                break

        # Create a list of candidate items for evaluation
        item_idx = list(range(train[u][-1][0] - 3, train[u][-1][0] + 3))
        for index_ in range(6):
            if item_idx[index_] < 1:
                item_idx.remove(item_idx[index_])
                item_idx.insert(index_, train[u][-1][0] + 2 + (index_ + 1))
            elif item_idx[index_] > itemnum:
                item_idx.remove(item_idx[index_])
                item_idx.insert(index_, train[u][-1][0] - 3 - (6 - index_))
        item_idx.remove(train[u][-1][0])

        # Add the second-to-last training item if it's not already in the candidate list
        try:
            if train[u][-2][0] not in item_idx and train[u][-2][0] != valid[u][0][0] and train[u][-2][0] != 0:
                item_idx.remove(item_idx[0])
                item_idx.insert(0, train[u][-2][0])
        except:
            pass

        # Insert the validation item at the beginning of the candidate list
        item_idx.insert(0, valid[u][0][0])

        # Compute the time matrix for the sequence
        time_matrix = computeRePos(time_seq, args.time_span)

        # Get the model's predictions for the candidate items
        predictions = -model.predict(*[np.array(l) for l in [[u], [seq], [time_matrix], item_idx]])
        predictions = predictions[0]

        # Determine the rank of the validation item
        rank = predictions.argsort().argsort()[0].item()

        # Update the evaluation metrics
        valid_user += 1
        if rank < 1:
            NDCG += 1 / np.log2(rank + 2)
            HT += 1
        if rank <= 1:
            HT2 += 1

        # Print progress every 100 users
        if valid_user % 100 == 0:
            print('.', end='')
            sys.stdout.flush()

    # Return the evaluation metrics
    return NDCG / valid_user, HT2 / valid_user


def confusion_matrix(model, dataset, args):
    """Generate a confusion matrix for the model."""
    [train, valid, test, usernum, itemnum, timenum] = copy.deepcopy(dataset)

    NDCG = 0.0
    valid_user = 0.0
    HT = 0.0
    HT2 = 0

    # Sample up to 10,000 users if the total number of users exceeds 10,000
    if usernum > 10000:
        users = random.sample(range(1, usernum + 1), 10000)
    else:
        users = range(1, usernum + 1)
    
    results = []
    for u in users:
        # Skip users with no training or validation data
        if len(train[u]) < 1 or len(valid[u]) < 1: 
            continue

        # Initialize sequences for user interactions and timestamps
        seq = np.zeros([args.maxlen], dtype=np.int32)
        time_seq = np.zeros([args.maxlen], dtype=np.int32)
        idx = args.maxlen - 1

        # Add the training interactions to the sequence
        for i in reversed(train[u]):
            seq[idx] = i[0]
            time_seq[idx] = i[1]
            idx -= 1
            if idx == -1: 
                break

        # Create a list of candidate items for evaluation
        item_idx = list(range(train[u][-1][0] - 3, train[u][-1][0] + 3))
        for index_ in range(6):
            if item_idx[index_] < 1:
                item_idx.remove(item_idx[index_])
                item_idx.insert(index_, train[u][-1][0] + 2 + (index_ + 1))
            elif item_idx[index_] > itemnum:
                item_idx.remove(item_idx[index_])
                item_idx.insert(index_, train[u][-1][0] - 3 - (6 - index_))
        item_idx.remove(train[u][-1][0])

        # Add the second-to-last training item if it's not already in the candidate list
        try:
            if train[u][-2][0] not in item_idx and train[u][-2][0] != valid[u][0][0] and train[u][-2][0] != 0:
                item_idx.remove(item_idx[0])
                item_idx.insert(0, train[u][-2][0])
        except:
            pass

        # Insert the validation item at the beginning of the candidate list
        item_idx.insert(0, valid[u][0][0])

        # Compute the time matrix for the sequence
        time_matrix = computeRePos(time_seq, args.time_span)

        # Get the model's predictions for the candidate items
        predictions = model.predict(*[np.array(l) for l in [[u], [seq], [time_matrix], item_idx]])

        # Apply the sigmoid function to the predictions and store the results
        result = torch.nn.Sigmoid()(predictions[0][:2]).cpu().detach().numpy()
        results.append(result)

        # Update the count of valid users
        valid_user += 1

        # Print progress every 100 users
        if valid_user % 100 == 0:
            print('.', end='')
            sys.stdout.flush()

    # Return the results
    return results
