# Supplementary material for: A user-embedded temporal attention neural network for IoT trajectories prediction
Source: PeerJ Comput Sci. 2025 Feb 11;11:e2681. doi: 10.7717/peerj-cs.2681 (PMC11888941; doi:10.7717/peerj-cs.2681)
Supplement: Supplemental Information 4 — Training and evaluation processes. [file peerj-cs-11-2681-s004.py]

#!/usr/bin/env python
# coding: utf-8

# In[ ]:


import os
import time
import torch
import pickle
import argparse

from model import TiSASRec
from tqdm import tqdm
from utils import *

from torch.nn import DataParallel

# Set the visible GPUs before any GPU access, such as at the beginning of the script.
os.environ["CUDA_VISIBLE_DEVICES"] = '0'  # This line must be placed before the program accesses the GPU.

# Record the start time of the script.
start_time = time.time()

def str2bool(s):
    """Convert a string to a boolean value."""
    if s not in {'false', 'true'}:
        raise ValueError('Not a valid boolean string')
    return s == 'true'

# Initialize argument parser for command-line arguments.
parser = argparse.ArgumentParser()
parser.add_argument('--dataset', default='logistics-goods_track-goods_locate-50244actual', help="Name of the dataset.")
parser.add_argument('--train_dir', default='default', help="Directory to save training results.")
parser.add_argument('--batch_size', default=1, type=int, help="Batch size for training.")
parser.add_argument('--lr', default=0.001, type=float, help="Learning rate for the optimizer.")
parser.add_argument('--maxlen', default=55, type=int, help="Maximum length of sequences.")
parser.add_argument('--hidden_units', default=55, type=int, help="Number of hidden units in the model.")
parser.add_argument('--num_blocks', default=2, type=int, help="Number of blocks in the model.")
parser.add_argument('--num_epochs', default=200000, type=int, help="Number of epochs to train.")
parser.add_argument('--num_heads', default=1, type=int, help="Number of attention heads.")
parser.add_argument('--dropout_rate', default=0.2, type=float, help="Dropout rate for regularization.")
parser.add_argument('--l2_emb', default=0.00005, type=float, help="L2 regularization strength for embeddings.")
parser.add_argument('--device', default='cuda', type=str, help="Device to use for computation (e.g., cuda or cpu).")
parser.add_argument('--inference_only', default=False, type=str2bool, help="Whether to perform inference only.")
parser.add_argument('--state_dict_path', default=None, type=str, help="Path to the pre-trained model's state dictionary.")
parser.add_argument('--time_span', default=300, type=int, help="Time span for temporal information.")

# Parse the arguments, but since this is a script, we can pass an empty list to simulate command-line input.
args = parser.parse_args(args=[])

# Create the directory for saving training results if it doesn't exist.
if not os.path.isdir(args.dataset + '_' + args.train_dir):
    os.makedirs(args.dataset + '_' + args.train_dir)

# Save the arguments to a text file for record-keeping.
with open(os.path.join(args.dataset + '_' + args.train_dir, 'args.txt'), 'w') as f:
    f.write('\n'.join([str(k) + ',' + str(v) for k, v in sorted(vars(args).items(), key=lambda x: x[0])]))
f.close()

# Load the dataset and partition it into training, validation, and testing sets.
dataset = data_partition(args.dataset)
[user_train, user_valid, user_test, usernum, itemnum, timenum] = dataset
print('usernum:%d, itemnum:%d, max(time_max):%d' % (usernum, itemnum, timenum))

# Calculate the average sequence length in the training set.
num_batch = len(user_train) // args.batch_size
cc = 0.0
for u in user_train:
    cc += len(user_train[u])
print('average sequence length: %.2f' % (cc / len(user_train)))

# Open a log file to record the training process.
f = open(os.path.join(args.dataset + '_' + args.train_dir, 'log.txt'), 'w')

# Try to load the pre-computed relation matrix or compute it if it doesn't exist.
try:
    relation_matrix = pickle.load(open('data/relation_matrix_%s_%d_%d.pickle'%(args.dataset, args.maxlen, args.time_span),'rb'))
except:
    relation_matrix = Relation(user_train, usernum, args.maxlen, args.time_span)
    pickle.dump(relation_matrix, open('data/relation_matrix_%s_%d_%d.pickle'%(args.dataset, args.maxlen, args.time_span),'wb'))

# Initialize the WarpSampler for negative sampling during training.
sampler = WarpSampler(user_train, usernum, itemnum, relation_matrix, batch_size=args.batch_size, maxlen=args.maxlen, n_workers=6)

# Initialize the TiSASRec model and move it to the specified device.
model = TiSASRec(usernum, itemnum, itemnum, args).to(args.device)

# Uncomment the following lines to enable multi-GPU training.
# model = DataParallel(model, device_ids=gpus, output_device=gpus[0])

# Initialize the model parameters using Xavier uniform initialization.
for name, param in model.named_parameters():
    try:
        torch.nn.init.xavier_uniform_(param.data)
    except:
        pass # Just ignore those failed init layers

# Set the model to training mode.
model.train() # Enable model training

# Determine the starting epoch index based on whether a pre-trained model is loaded.
epoch_start_idx = 1
if args.state_dict_path is not None:
    try:
        model.load_state_dict(torch.load(args.state_dict_path))
        tail = args.state_dict_path[args.state_dict_path.find('epoch=') + 6:]
        epoch_start_idx = int(tail[:tail.find('.')]) + 1
    except:
        print('Failed loading state_dicts, please check file path: ', end="")
        print(args.state_dict_path)

# If inference only is requested, evaluate the model and exit.
if args.inference_only:
    model.eval()
    t_test = evaluate(model, dataset, args)
    print('test (NDCG@10: %.4f, HR@10: %.4f)' % (t_test[0], t_test[1]))

# Define the loss function and optimizer.
bce_criterion = torch.nn.BCEWithLogitsLoss()
adam_optimizer = torch.optim.Adam(model.parameters(), lr=args.lr, betas=(0.9, 0.98))

# Record the time taken for data processing.
T = 0.0
t0 = time.time()
data_process_end_time = time.time()
print('data_process_time:', data_process_end_time - start_time)

# Training loop
for epoch in range(epoch_start_idx, args.num_epochs + 1):
    if args.inference_only: break # Just to decrease indentation

    # Iterate over batches
    for step in range(num_batch):
        u, seq, time_seq, time_matrix, pos, neg = sampler.next_batch() # Tuples to ndarray

        # Convert inputs to numpy arrays
        u, seq, pos, neg = np.array(u), np.array(seq), np.array(pos), np.array(neg)
        time_seq, time_matrix = np.array(time_seq), np.array(time_matrix)

        # Forward pass
        pos_logits, neg_logits = model.forward(u, seq, time_matrix, pos, neg)

        # Prepare labels for positive and negative samples
        pos_labels, neg_labels = torch.ones(pos_logits.shape, device=args.device), torch.zeros(neg_logits.shape, device=args.device)

        # Zero the gradients
        adam_optimizer.zero_grad()

        # Compute the loss
        indices = np.where(pos != 0)
        loss = bce_criterion(pos_logits[indices], pos_labels[indices])
        loss += bce_criterion(neg_logits[indices], neg_labels[indices])

        # Add L2 regularization for embeddings
        for param in model.item_emb.parameters(): loss += args.l2_emb * torch.norm(param)
        for param in model.user_emb.parameters(): loss += args.l2_emb * torch.norm(param)
        for param in model.abs_pos_K_emb.parameters(): loss += args.l2_emb * torch.norm(param)
        for param in model.abs_pos_V_emb.parameters(): loss += args.l2_emb * torch.norm(param)
        for param in model.time_matrix_K_emb.parameters(): loss += args.l2_emb * torch.norm(param)
        for param in model.time_matrix_V_emb.parameters(): loss += args.l2_emb * torch.norm(param)

        # Backward pass and optimization step
        loss.backward()
        adam_optimizer.step()

        # Print the loss every 10 steps
        if step % 10 == 0:
            print("loss in epoch {} iteration {}: {}".format(epoch, step, loss.item()))

    # Evaluate the model every 20 epochs
    if epoch % 20 == 0:
        model.eval()
        t1 = time.time() - t0
        T += t1
        print('Evaluating', end='')
        t_valid = evaluate_valid(model, dataset, args)
        t_test = evaluate(model, dataset, args)
        print('epoch:%d, time: %f(s), valid (recall@1: %.4f, recall@2: %.4f), test (recall@1: %.4f, recall@2: %.4f)'
                % (epoch, T, t_valid[0], t_valid[1], t_test[0], t_test[1]))

        # Log the evaluation results
        f.write(str(t_valid) + ' ' + str(t_test) + '\n')
        f.flush()
        t0 = time.time()
        model.train()

    # Save the model state dictionary every epoch
    folder = args.dataset + '_' + args.train_dir
    fname = 'TiSASRec.epoch={}.lr={}.layer={}.head={}.hidden={}.maxlen={}.pth'
    fname = fname.format(epoch, args.lr, args.num_blocks, args.num_heads, args.hidden_units, args.maxlen)
    print(os.path.join(folder, fname))
    torch.save(model.state_dict(), os.path.join(folder, fname))

# Export the model to ONNX format for deployment or inference.
model.eval()  # Ensure the model is in evaluation mode before exporting.
tensor = torch.tensor((), dtype=torch.int64)
user_ids = tensor.new_ones((100,))
log_seqs = tensor.new_ones((100, 50))
time_matrices = tensor.new_ones((100, 50, 50))
pos_seqs = tensor.new_ones((100, 50))
neg_seqs = tensor.new_ones((100, 50))
item_indices = tensor.new_ones((100, 50))
init_inputs = (user_ids, log_seqs, time_matrices, pos_seqs, neg_seqs)

torch.onnx.export(model, init_inputs, "init_loop.onnx",
                  verbose=False,
                  input_names=["user_ids", "log_seqs", "time_matrices", "pos_seqs", "neg_seqs", "item_indices"],
                  output_names=["pos_logits"],
                  opset_version=14,
                  do_constant_folding=False,
                  dynamic_axes={
                    "user_ids": {0: "batch"},
                    "log_seqs": {0: "batch"},
                    "time_matrices": {0: "batch"},
                    "pos_seqs": {0: "batch"},
                    "neg_seqs": {0: "batch"},
                    "pos_logits": {0: "batch"},
                  })

# Close the log file and the sampler.
f.close()
sampler.close()
print("Done")


# In[ ]:
