# Supplementary material for: A user-embedded temporal attention neural network for IoT trajectories prediction
Source: PeerJ Comput Sci. 2025 Feb 11;11:e2681. doi: 10.7717/peerj-cs.2681 (PMC11888941; doi:10.7717/peerj-cs.2681)
Supplement: Supplemental Information 5 — Goods location information. [file peerj-cs-11-2681-s005.zip]

Archive with 2 entries (1 files):
- data/
- data/logistics-goods_track-goods_locate-50244actual.txt
