# Supplementary material for: A user-embedded temporal attention neural network for IoT trajectories prediction
Source: PeerJ Comput Sci. 2025 Feb 11;11:e2681. doi: 10.7717/peerj-cs.2681 (PMC11888941; doi:10.7717/peerj-cs.2681)
Supplement: Supplemental Information 5 — Goods location information. [file peerj-cs-11-2681-s005.zip › data/logistics-goods_track-goods_locate-50244actual.txt]

000df45e62b1a2b17b9ec6e7162a4ffa	E335877A1B2	1657416235.0
000df45e62b1a2b17b9ec6e7162a4ffa	E304BC5A713	1657418035.0
000df45e62b1a2b17b9ec6e7162a4ffa	E30411D0038	1657419835.0
000df45e62b1a2b17b9ec6e7162a4ffa	E31C2037511	1657421142.0
000df45e62b1a2b17b9ec6e7162a4ffa	E31C2070812	1657422945.0
000df45e62b1a2b17b9ec6e7162a4ffa	20542083D31	1657423580.0
000df45e62b1a2b17b9ec6e7162a4ffa	205D205D932	1657424747.0
000df45e62b1a2b17b9ec6e7162a4ffa	205D2067832	1657426548.0
000df45e62b1a2b17b9ec6e7162a4ffa	205D2065032	1657431945.0
000df45e62b1a2b17b9ec6e7162a4ffa	2452794560B	1657435552.0
000df45e62b1a2b17b9ec6e7162a4ffa	205A24D7F32	1657446341.0
000df45e62b1a2b17b9ec6e7162a4ffa	2054205D533	1657448151.0
000df45e62b1a2b17b9ec6e7162a4ffa	2062207B132	1657449953.0
000df45e62b1a2b17b9ec6e7162a4ffa	2060207D932	1657451744.0
000df45e62b1a2b17b9ec6e7162a4ffa	1F181F64A11	1657453549.0
000df45e62b1a2b17b9ec6e7162a4ffa	1F181FC7D33	1657453709.0
000df45e62b1a2b17b9ec6e7162a4ffa	1F681FD5611	1657455543.0
000ecafacce8f831a700d31ddbe7b2c9	16C316C3837	1657382400.0
000ecafacce8f831a700d31ddbe7b2c9	E330203D413	1657384837.0
000ecafacce8f831a700d31ddbe7b2c9	16C316AF232	1657411822.0
000ecafacce8f831a700d31ddbe7b2c9	16C325A6B13	1657413636.0
000ecafacce8f831a700d31ddbe7b2c9	16C316F2932	1657415457.0
000ecafacce8f831a700d31ddbe7b2c9	16C325A6B13	1657417205.0
000ecafacce8f831a700d31ddbe7b2c9	16C316C3837	1657419014.0
000ecafacce8f831a700d31ddbe7b2c9	16C88B51492	1657420815.0
000ecafacce8f831a700d31ddbe7b2c9	E330203D413	1657422621.0
000ecafacce8f831a700d31ddbe7b2c9	16C316AF231	1657426218.0
000ecafacce8f831a700d31ddbe7b2c9	16C325A7211	1657428015.0
000ecafacce8f831a700d31ddbe7b2c9	16C325A8712	1657429804.0
000ecafacce8f831a700d31ddbe7b2c9	16C325A9511	1657431616.0
000ecafacce8f831a700d31ddbe7b2c9	16C316C3837	1657433420.0
000ecafacce8f831a700d31ddbe7b2c9	E3302BDA615	1657435223.0
000ecafacce8f831a700d31ddbe7b2c9	E330203D413	1657437015.0
000ecafacce8f831a700d31ddbe7b2c9	16C38B4DA91	1657440633.0
000ecafacce8f831a700d31ddbe7b2c9	16C316F2932	1657442416.0
000ecafacce8f831a700d31ddbe7b2c9	16C32504211	1657444205.0
000ecafacce8f831a700d31ddbe7b2c9	16C316C3837	1657446030.0
000ecafacce8f831a700d31ddbe7b2c9	E330203D413	1657447828.0
000ecafacce8f831a700d31ddbe7b2c9	E33611D1039	1657451411.0
000ecafacce8f831a700d31ddbe7b2c9	E31F11ABF34	1657453213.0
001012b985d4cd3e87c7edd0e03aae49	EF683126A32	1657408586.0
001012b985d4cd3e87c7edd0e03aae49	EF6830E5431	1657409324.0
001012b985d4cd3e87c7edd0e03aae49	EF683136D11	1657409348.0
001012b985d4cd3e87c7edd0e03aae49	EF6730E0801	1657409378.0
001012b985d4cd3e87c7edd0e03aae49	EF6730E0802	1657409708.0
001012b985d4cd3e87c7edd0e03aae49	EF673121332	1657409795.0
001012b985d4cd3e87c7edd0e03aae49	EF6730E0E32	1657409829.0
001012b985d4cd3e87c7edd0e03aae49	EF6730E0E31	1657409858.0
001012b985d4cd3e87c7edd0e03aae49	EF6730E0E32	1657409888.0
001012b985d4cd3e87c7edd0e03aae49	EF6730E7F02	1657409918.0
001012b985d4cd3e87c7edd0e03aae49	EF6730E5601	1657409948.0
001012b985d4cd3e87c7edd0e03aae49	EF6730E3031	1657409978.0
001012b985d4cd3e87c7edd0e03aae49	EF6730E3030	1657410008.0
001012b985d4cd3e87c7edd0e03aae49	EF6730E3032	1657410038.0
001012b985d4cd3e87c7edd0e03aae49	EF67311E500	1657410068.0
001012b985d4cd3e87c7edd0e03aae49	EF6730E0502	1657410159.0
001012b985d4cd3e87c7edd0e03aae49	EF6730E5B01	1657410249.0
001012b985d4cd3e87c7edd0e03aae49	EF6730E5B02	1657410279.0
001012b985d4cd3e87c7edd0e03aae49	EF67B46BD82	1657410339.0
001012b985d4cd3e87c7edd0e03aae49	EF6530E0D02	1657410459.0
001012b985d4cd3e87c7edd0e03aae49	EF65311BD31	1657410549.0
001012b985d4cd3e87c7edd0e03aae49	EF65311DF30	1657410609.0
001012b985d4cd3e87c7edd0e03aae49	EF65311DF31	1657410669.0
001012b985d4cd3e87c7edd0e03aae49	EF6530E7D30	1657410699.0
001012b985d4cd3e87c7edd0e03aae49	EF653129E32	1657410789.0
001012b985d4cd3e87c7edd0e03aae49	EF653127500	1657410819.0
001012b985d4cd3e87c7edd0e03aae49	EF653127530	1657410819.0
001012b985d4cd3e87c7edd0e03aae49	EF673136812	1657410909.0
001012b985d4cd3e87c7edd0e03aae49	EF6730E2130	1657410969.0
001012b985d4cd3e87c7edd0e03aae49	EF6730E7532	1657411059.0
001012b985d4cd3e87c7edd0e03aae49	EF6730E7531	1657411090.0
001012b985d4cd3e87c7edd0e03aae49	EF6730E4D32	1657411150.0
001012b985d4cd3e87c7edd0e03aae49	EF6730E4D00	1657411210.0
001012b985d4cd3e87c7edd0e03aae49	EF6730E7531	1657411300.0
001012b985d4cd3e87c7edd0e03aae49	EF6730E2130	1657411330.0
001012b985d4cd3e87c7edd0e03aae49	EF6730E4F01	1657411360.0
001012b985d4cd3e87c7edd0e03aae49	EF6730E5B02	1657411450.0
001012b985d4cd3e87c7edd0e03aae49	EF6530E4830	1657411570.0
001012b985d4cd3e87c7edd0e03aae49	EF65311DF31	1657411630.0
001012b985d4cd3e87c7edd0e03aae49	EF65311BD32	1657411690.0
001012b985d4cd3e87c7edd0e03aae49	EF6530E0D32	1657411720.0
001012b985d4cd3e87c7edd0e03aae49	EF6530E5231	1657411750.0
001012b985d4cd3e87c7edd0e03aae49	EF6530E5232	1657411780.0
001012b985d4cd3e87c7edd0e03aae49	EF65311A431	1657411810.0
001012b985d4cd3e87c7edd0e03aae49	EF6530E5232	1657411870.0
001012b985d4cd3e87c7edd0e03aae49	EF65311BD30	1657411930.0
001012b985d4cd3e87c7edd0e03aae49	EF6530E0D32	1657411960.0
001012b985d4cd3e87c7edd0e03aae49	EF6530E0D02	1657411990.0
001012b985d4cd3e87c7edd0e03aae49	EF67B46BD82	1657412020.0
001012b985d4cd3e87c7edd0e03aae49	EF67B46BDB2	1657412141.0
001012b985d4cd3e87c7edd0e03aae49	EF6730E4532	1657412231.0
001012b985d4cd3e87c7edd0e03aae49	EF6730E0632	1657412291.0
001012b985d4cd3e87c7edd0e03aae49	EF6730E0630	1657412291.0
001012b985d4cd3e87c7edd0e03aae49	EF663117901	1657412321.0
001012b985d4cd3e87c7edd0e03aae49	EF6730E0600	1657412419.0
001012b985d4cd3e87c7edd0e03aae49	EF663127C02	1657412425.0
001012b985d4cd3e87c7edd0e03aae49	EF6730E2432	1657412450.0
001012b985d4cd3e87c7edd0e03aae49	EF663127C32	1657412477.0
001012b985d4cd3e87c7edd0e03aae49	EF6730E2401	1657412482.0
001012b985d4cd3e87c7edd0e03aae49	EF6730E4002	1657412561.0
001012b985d4cd3e87c7edd0e03aae49	EF6730E1C30	1657412681.0
001012b985d4cd3e87c7edd0e03aae49	EF673129501	1657412711.0
001012b985d4cd3e87c7edd0e03aae49	EF67311F100	1657412742.0
001012b985d4cd3e87c7edd0e03aae49	EF6730E4530	1657412771.0
001012b985d4cd3e87c7edd0e03aae49	EF67B46BDB0	1657412831.0
001012b985d4cd3e87c7edd0e03aae49	EF67B46BD82	1657412861.0
001012b985d4cd3e87c7edd0e03aae49	EF67B46BDB2	1657412922.0
001012b985d4cd3e87c7edd0e03aae49	EF67B46BD82	1657412982.0
001012b985d4cd3e87c7edd0e03aae49	EF6530E0D02	1657413462.0
001012b985d4cd3e87c7edd0e03aae49	EF65311DF30	1657413552.0
001012b985d4cd3e87c7edd0e03aae49	EF65311DF31	1657413612.0
001012b985d4cd3e87c7edd0e03aae49	EF6530E7D30	1657413642.0
001012b985d4cd3e87c7edd0e03aae49	EF6530E7D31	1657413672.0
001012b985d4cd3e87c7edd0e03aae49	EF653129E32	1657413702.0
001012b985d4cd3e87c7edd0e03aae49	EF653127500	1657413762.0
001012b985d4cd3e87c7edd0e03aae49	EF6530E7D32	1657413822.0
001012b985d4cd3e87c7edd0e03aae49	EF653129E02	1657413827.0
001012b985d4cd3e87c7edd0e03aae49	EF6530E7D31	1657413856.0
001012b985d4cd3e87c7edd0e03aae49	EF65311DF31	1657413951.0
001012b985d4cd3e87c7edd0e03aae49	EF6530E4832	1657414000.0
001012b985d4cd3e87c7edd0e03aae49	EF6730E4F30	1657414042.0
001012b985d4cd3e87c7edd0e03aae49	EF6730E2330	1657414045.0
001012b985d4cd3e87c7edd0e03aae49	EF6730E5B02	1657414120.0
001012b985d4cd3e87c7edd0e03aae49	EF6730E0500	1657414155.0
001012b985d4cd3e87c7edd0e03aae49	EF67311E502	1657414279.0
001012b985d4cd3e87c7edd0e03aae49	EF6730E1001	1657414403.0
001012b985d4cd3e87c7edd0e03aae49	EF67311E501	1657414406.0
001012b985d4cd3e87c7edd0e03aae49	EF6730E1001	1657414421.0
001012b985d4cd3e87c7edd0e03aae49	EF6730E4E00	1657414423.0
001012b985d4cd3e87c7edd0e03aae49	EF6730E1001	1657414430.0
001012b985d4cd3e87c7edd0e03aae49	EF67311E500	1657414433.0
001012b985d4cd3e87c7edd0e03aae49	EF6730E1001	1657414436.0
001012b985d4cd3e87c7edd0e03aae49	EF6730E3030	1657414437.0
001012b985d4cd3e87c7edd0e03aae49	EF673122331	1657414547.0
001012b985d4cd3e87c7edd0e03aae49	EF6730E3031	1657414548.0
001012b985d4cd3e87c7edd0e03aae49	EF6730E7F03	1657414550.0
001012b985d4cd3e87c7edd0e03aae49	EF6730E5601	1657414565.0
001012b985d4cd3e87c7edd0e03aae49	EF6730E7F00	1657414573.0
001012b985d4cd3e87c7edd0e03aae49	EF6730E5601	1657414580.0
001012b985d4cd3e87c7edd0e03aae49	EF6730E0002	1657414734.0
001012b985d4cd3e87c7edd0e03aae49	EF673100900	1657414790.0
001012b985d4cd3e87c7edd0e03aae49	EF6730E0B02	1657414874.0
001012b985d4cd3e87c7edd0e03aae49	EF673118E02	1657414879.0
001012b985d4cd3e87c7edd0e03aae49	EF6730E8331	1657414879.0
001012b985d4cd3e87c7edd0e03aae49	EF673119E01	1657414890.0
001012b985d4cd3e87c7edd0e03aae49	EF673119E00	1657414934.0
001012b985d4cd3e87c7edd0e03aae49	EF663119001	1657414994.0
001012b985d4cd3e87c7edd0e03aae49	EF6630E2C01	1657415054.0
001012b985d4cd3e87c7edd0e03aae49	EF6630E0F31	1657415084.0
001012b985d4cd3e87c7edd0e03aae49	EF66311BE31	1657415144.0
001012b985d4cd3e87c7edd0e03aae49	EF66311BE32	1657415174.0
001012b985d4cd3e87c7edd0e03aae49	EF66311BE00	1657415204.0
001012b985d4cd3e87c7edd0e03aae49	EF6630E3731	1657415234.0
001012b985d4cd3e87c7edd0e03aae49	EF6630E2900	1657415264.0
001012b985d4cd3e87c7edd0e03aae49	EF66311F902	1657415324.0
001012b985d4cd3e87c7edd0e03aae49	EF66B6B06B1	1657415414.0
001012b985d4cd3e87c7edd0e03aae49	EF6630E0C00	1657415474.0
001012b985d4cd3e87c7edd0e03aae49	EF6630E0C02	1657415624.0
001012b985d4cd3e87c7edd0e03aae49	EF66311E230	1657415648.0
001012b985d4cd3e87c7edd0e03aae49	EF663104331	1657415651.0
001012b985d4cd3e87c7edd0e03aae49	EF6630E3931	1657416856.0
001012b985d4cd3e87c7edd0e03aae49	EF6630E3930	1657416886.0
001012b985d4cd3e87c7edd0e03aae49	EF653129600	1657416916.0
001012b985d4cd3e87c7edd0e03aae49	EF6630E3B30	1657416916.0
001012b985d4cd3e87c7edd0e03aae49	EF6630E0C02	1657416946.0
001012b985d4cd3e87c7edd0e03aae49	EF663117901	1657416976.0
001012b985d4cd3e87c7edd0e03aae49	EF6730E0600	1657417036.0
001012b985d4cd3e87c7edd0e03aae49	EF6730E4532	1657417096.0
001012b985d4cd3e87c7edd0e03aae49	EF67B46BDB0	1657417126.0
001012b985d4cd3e87c7edd0e03aae49	EF67B46BD82	1657417216.0
001012b985d4cd3e87c7edd0e03aae49	EF6730E5B02	1657417246.0
001012b985d4cd3e87c7edd0e03aae49	EF6730E5B01	1657417336.0
001012b985d4cd3e87c7edd0e03aae49	EF6730E0502	1657417366.0
001012b985d4cd3e87c7edd0e03aae49	EF67311E502	1657417396.0
001012b985d4cd3e87c7edd0e03aae49	EF6730E0500	1657417546.0
001012b985d4cd3e87c7edd0e03aae49	EF6730E4602	1657417606.0
001012b985d4cd3e87c7edd0e03aae49	EF6730E1002	1657417636.0
001012b985d4cd3e87c7edd0e03aae49	EF6730E4602	1657417696.0
001012b985d4cd3e87c7edd0e03aae49	EF6730E1C02	1657417727.0
001012b985d4cd3e87c7edd0e03aae49	EF6730E2401	1657417756.0
001012b985d4cd3e87c7edd0e03aae49	EF6730E4002	1657417787.0
001012b985d4cd3e87c7edd0e03aae49	EF6730E2401	1657417847.0
001012b985d4cd3e87c7edd0e03aae49	EF6730E2431	1657417907.0
001012b985d4cd3e87c7edd0e03aae49	EF6730E2432	1657417967.0
001012b985d4cd3e87c7edd0e03aae49	EF663127C02	1657417997.0
001012b985d4cd3e87c7edd0e03aae49	EF6730E0600	1657418027.0
001012b985d4cd3e87c7edd0e03aae49	EF663117901	1657418057.0
001012b985d4cd3e87c7edd0e03aae49	EF663127C02	1657418147.0
001012b985d4cd3e87c7edd0e03aae49	EF6730E2401	1657418207.0
001012b985d4cd3e87c7edd0e03aae49	EF673129B00	1657418267.0
001012b985d4cd3e87c7edd0e03aae49	EF66311F401	1657418357.0
001012b985d4cd3e87c7edd0e03aae49	EF6630E1F32	1657418417.0
001012b985d4cd3e87c7edd0e03aae49	EF673119E30	1657418447.0
001012b985d4cd3e87c7edd0e03aae49	EF673119E01	1657418477.0
001012b985d4cd3e87c7edd0e03aae49	EF6730E0B02	1657418608.0
001012b985d4cd3e87c7edd0e03aae49	EF673119E01	1657418609.0
001012b985d4cd3e87c7edd0e03aae49	EF673100900	1657418615.0
001012b985d4cd3e87c7edd0e03aae49	EF6730E0002	1657418636.0
001012b985d4cd3e87c7edd0e03aae49	EF6730E5601	1657418701.0
001012b985d4cd3e87c7edd0e03aae49	EF673136111	1657418748.0
001012b985d4cd3e87c7edd0e03aae49	EF6730E7F03	1657418763.0
001012b985d4cd3e87c7edd0e03aae49	EF6730E3030	1657418817.0
001012b985d4cd3e87c7edd0e03aae49	EF6730E5601	1657418817.0
001012b985d4cd3e87c7edd0e03aae49	EF6730E3032	1657418868.0
001012b985d4cd3e87c7edd0e03aae49	EF67311E501	1657418928.0
001012b985d4cd3e87c7edd0e03aae49	EF6730E4E00	1657419198.0
001012b985d4cd3e87c7edd0e03aae49	EF6730E4E01	1657419258.0
001012b985d4cd3e87c7edd0e03aae49	EF6730E1300	1657420129.0
001012b985d4cd3e87c7edd0e03aae49	EF6830E6900	1657420129.0
001012b985d4cd3e87c7edd0e03aae49	EF6730E1300	1657420159.0
001012b985d4cd3e87c7edd0e03aae49	EF6730E6A31	1657420219.0
001012b985d4cd3e87c7edd0e03aae49	EF6730E1331	1657420249.0
001012b985d4cd3e87c7edd0e03aae49	EF6730E4D30	1657420279.0
001012b985d4cd3e87c7edd0e03aae49	EF6730E4D00	1657420309.0
001012b985d4cd3e87c7edd0e03aae49	EF6730E7500	1657420369.0
001012b985d4cd3e87c7edd0e03aae49	EF673136810	1657420399.0
001012b985d4cd3e87c7edd0e03aae49	EF6730E2130	1657420430.0
001012b985d4cd3e87c7edd0e03aae49	EF653127530	1657420550.0
001012b985d4cd3e87c7edd0e03aae49	EF653127532	1657420619.0
001012b985d4cd3e87c7edd0e03aae49	EF683120930	1657420633.0
001012b985d4cd3e87c7edd0e03aae49	EF6530EAE31	1657420634.0
001012b985d4cd3e87c7edd0e03aae49	EF6530EAE30	1657420700.0
001012b985d4cd3e87c7edd0e03aae49	EF6530E7632	1657420760.0
001012b985d4cd3e87c7edd0e03aae49	EF6530EAC32	1657420820.0
001012b985d4cd3e87c7edd0e03aae49	EF65F9731B2	1657420850.0
001012b985d4cd3e87c7edd0e03aae49	EF79F978782	1657420940.0
001012b985d4cd3e87c7edd0e03aae49	EF79F978780	1657421030.0
001012b985d4cd3e87c7edd0e03aae49	EF6530E7102	1657421060.0
001012b985d4cd3e87c7edd0e03aae49	EF79F978680	1657421060.0
001012b985d4cd3e87c7edd0e03aae49	EF79F978681	1657421090.0
001012b985d4cd3e87c7edd0e03aae49	EF79F978680	1657421150.0
001012b985d4cd3e87c7edd0e03aae49	EF79F978581	1657421240.0
001012b985d4cd3e87c7edd0e03aae49	EF793126900	1657421300.0
001012b985d4cd3e87c7edd0e03aae49	EF793126902	1657421390.0
001012b985d4cd3e87c7edd0e03aae49	EF793126900	1657421601.0
001012b985d4cd3e87c7edd0e03aae49	EF793126902	1657421691.0
001012b985d4cd3e87c7edd0e03aae49	EF79F978D80	1657421721.0
001012b985d4cd3e87c7edd0e03aae49	EF65F971782	1657421751.0
001012b985d4cd3e87c7edd0e03aae49	EF793126902	1657421901.0
001012b985d4cd3e87c7edd0e03aae49	EF65F971782	1657422051.0
001012b985d4cd3e87c7edd0e03aae49	EF6530E7904	1657422149.0
001012b985d4cd3e87c7edd0e03aae49	EF6530E8830	1657422160.0
001012b985d4cd3e87c7edd0e03aae49	EF6530E5832	1657422228.0
001012b985d4cd3e87c7edd0e03aae49	EF65F9725B1	1657422229.0
001012b985d4cd3e87c7edd0e03aae49	EF65B6B03B2	1657422230.0
001012b985d4cd3e87c7edd0e03aae49	EF6530E8831	1657422231.0
001012b985d4cd3e87c7edd0e03aae49	EF6530E5832	1657422246.0
001012b985d4cd3e87c7edd0e03aae49	EF6530E3532	1657422292.0
001012b985d4cd3e87c7edd0e03aae49	EF6530E3A32	1657422344.0
001012b985d4cd3e87c7edd0e03aae49	EF6530E3A31	1657422382.0
001012b985d4cd3e87c7edd0e03aae49	EF6530E7B32	1657422442.0
001012b985d4cd3e87c7edd0e03aae49	EF6530E7B00	1657422472.0
001012b985d4cd3e87c7edd0e03aae49	EF66311F902	1657422502.0
001012b985d4cd3e87c7edd0e03aae49	EF66311F931	1657422622.0
001012b985d4cd3e87c7edd0e03aae49	EF6630E3730	1657422652.0
001012b985d4cd3e87c7edd0e03aae49	EF66311BE30	1657422682.0
001012b985d4cd3e87c7edd0e03aae49	EF663117802	1657422712.0
001012b985d4cd3e87c7edd0e03aae49	EF663117801	1657422742.0
001012b985d4cd3e87c7edd0e03aae49	EF6630E3601	1657422772.0
001012b985d4cd3e87c7edd0e03aae49	EF6630E0432	1657422862.0
001012b985d4cd3e87c7edd0e03aae49	EF6630E0430	1657422892.0
001012b985d4cd3e87c7edd0e03aae49	EF6630E0431	1657422922.0
001012b985d4cd3e87c7edd0e03aae49	EF6630E0430	1657422952.0
001012b985d4cd3e87c7edd0e03aae49	EF68311A700	1657422982.0
001012b985d4cd3e87c7edd0e03aae49	EF663117D30	1657423012.0
001012b985d4cd3e87c7edd0e03aae49	EF68311A732	1657423042.0
001012b985d4cd3e87c7edd0e03aae49	EF68311A700	1657423102.0
001012b985d4cd3e87c7edd0e03aae49	EF663121932	1657423222.0
001012b985d4cd3e87c7edd0e03aae49	EF68311A730	1657423343.0
001012b985d4cd3e87c7edd0e03aae49	EF68311A700	1657423433.0
001012b985d4cd3e87c7edd0e03aae49	EF663121900	1657423622.0
001012b985d4cd3e87c7edd0e03aae49	EF66B6B0582	1657423733.0
001012b985d4cd3e87c7edd0e03aae49	EF663121900	1657423793.0
001012b985d4cd3e87c7edd0e03aae49	EF663118900	1657423919.0
001012b985d4cd3e87c7edd0e03aae49	EF663121900	1657423922.0
001012b985d4cd3e87c7edd0e03aae49	EF663118900	1657423926.0
001012b985d4cd3e87c7edd0e03aae49	EF663121900	1657423934.0
001012b985d4cd3e87c7edd0e03aae49	EF663118900	1657423964.0
001012b985d4cd3e87c7edd0e03aae49	EF663117B31	1657423982.0
001012b985d4cd3e87c7edd0e03aae49	EF663122032	1657423982.0
001012b985d4cd3e87c7edd0e03aae49	EF663117B32	1657424064.0
001012b985d4cd3e87c7edd0e03aae49	EF6630E8930	1657424094.0
001012b985d4cd3e87c7edd0e03aae49	EF6630E2F31	1657424124.0
001012b985d4cd3e87c7edd0e03aae49	EF663129930	1657424184.0
001012b985d4cd3e87c7edd0e03aae49	EF6630E2F31	1657424214.0
001012b985d4cd3e87c7edd0e03aae49	EF6630EAA31	1657424244.0
001012b985d4cd3e87c7edd0e03aae49	EF6630EAA32	1657424274.0
001012b985d4cd3e87c7edd0e03aae49	EF66B6AE1B0	1657424364.0
001012b985d4cd3e87c7edd0e03aae49	EF66312CA01	1657424394.0
001012b985d4cd3e87c7edd0e03aae49	EF66312CA00	1657424574.0
001012b985d4cd3e87c7edd0e03aae49	EF6530E7A31	1657424604.0
001012b985d4cd3e87c7edd0e03aae49	EF6530E7A30	1657424634.0
001012b985d4cd3e87c7edd0e03aae49	EF6530E7A32	1657424664.0
001012b985d4cd3e87c7edd0e03aae49	EF6530E5E01	1657424694.0
001012b985d4cd3e87c7edd0e03aae49	EF6530E5E30	1657424754.0
001012b985d4cd3e87c7edd0e03aae49	EF6530E3E31	1657424784.0
001012b985d4cd3e87c7edd0e03aae49	EF6530E5E02	1657424814.0
001012b985d4cd3e87c7edd0e03aae49	EF6530E8531	1657424844.0
001012b985d4cd3e87c7edd0e03aae49	EF65F9725B1	1657424875.0
001012b985d4cd3e87c7edd0e03aae49	EF65F9716B1	1657424935.0
001012b985d4cd3e87c7edd0e03aae49	EF793126932	1657425085.0
001012b985d4cd3e87c7edd0e03aae49	EF793126902	1657425085.0
001012b985d4cd3e87c7edd0e03aae49	EF793117A30	1657425235.0
001012b985d4cd3e87c7edd0e03aae49	EF793126900	1657425355.0
001012b985d4cd3e87c7edd0e03aae49	EF79F978D80	1657425475.0
001012b985d4cd3e87c7edd0e03aae49	EF65F9717B2	1657425505.0
001012b985d4cd3e87c7edd0e03aae49	EF65F971782	1657425535.0
001012b985d4cd3e87c7edd0e03aae49	EF65B6B03B2	1657425625.0
001012b985d4cd3e87c7edd0e03aae49	EF6530E8830	1657425655.0
001012b985d4cd3e87c7edd0e03aae49	EF6530E5832	1657425715.0
001012b985d4cd3e87c7edd0e03aae49	EF6530E3532	1657425787.0
001012b985d4cd3e87c7edd0e03aae49	EF6530E3A02	1657425826.0
001012b985d4cd3e87c7edd0e03aae49	EF6530E7B32	1657425866.0
001012b985d4cd3e87c7edd0e03aae49	EF6630E5D30	1657425896.0
001012b985d4cd3e87c7edd0e03aae49	EF6630E3930	1657425921.0
001012b985d4cd3e87c7edd0e03aae49	EF66311E232	1657425947.0
001012b985d4cd3e87c7edd0e03aae49	EF65F9719B1	1657425956.0
001012b985d4cd3e87c7edd0e03aae49	EF6630E0C02	1657425958.0
001012b985d4cd3e87c7edd0e03aae49	EF653129600	1657425958.0
001012b985d4cd3e87c7edd0e03aae49	EF6630E3B30	1657425961.0
001012b985d4cd3e87c7edd0e03aae49	EF6630E0C32	1657425962.0
001012b985d4cd3e87c7edd0e03aae49	EF66311E232	1657425962.0
001012b985d4cd3e87c7edd0e03aae49	EF6630E3B30	1657425970.0
001012b985d4cd3e87c7edd0e03aae49	EF66B6B11B2	1657425975.0
001012b985d4cd3e87c7edd0e03aae49	EF663117930	1657426046.0
001012b985d4cd3e87c7edd0e03aae49	EF663117901	1657426076.0
001012b985d4cd3e87c7edd0e03aae49	EF663127C02	1657426106.0
001012b985d4cd3e87c7edd0e03aae49	EF6730E2401	1657426136.0
001012b985d4cd3e87c7edd0e03aae49	EF663119C01	1657426166.0
001012b985d4cd3e87c7edd0e03aae49	EF6730E4002	1657426196.0
001012b985d4cd3e87c7edd0e03aae49	EF6730E1C30	1657426257.0
001012b985d4cd3e87c7edd0e03aae49	EF6730E0A02	1657426257.0
001012b985d4cd3e87c7edd0e03aae49	EF6730E1C31	1657426376.0
001012b985d4cd3e87c7edd0e03aae49	EF6730E4631	1657426406.0
001012b985d4cd3e87c7edd0e03aae49	EF6730E4602	1657426467.0
001012b985d4cd3e87c7edd0e03aae49	EF6730E1002	1657426540.0
001012b985d4cd3e87c7edd0e03aae49	EF67B6B1080	1657426646.0
001012b985d4cd3e87c7edd0e03aae49	EF6730E0002	1657426676.0
001012b985d4cd3e87c7edd0e03aae49	EF6730E0031	1657426827.0
001012b985d4cd3e87c7edd0e03aae49	EF6730E0232	1657426856.0
001012b985d4cd3e87c7edd0e03aae49	EF6730E0200	1657426887.0
001012b985d4cd3e87c7edd0e03aae49	EF6730E0231	1657426947.0
001012b985d4cd3e87c7edd0e03aae49	EF6730E0E30	1657426977.0
001012b985d4cd3e87c7edd0e03aae49	EF6730E0E31	1657427007.0
001012b985d4cd3e87c7edd0e03aae49	EF6730E0E32	1657427037.0
001012b985d4cd3e87c7edd0e03aae49	EF6730E7F03	1657427100.0
001012b985d4cd3e87c7edd0e03aae49	EF6730E5601	1657427122.0
001012b985d4cd3e87c7edd0e03aae49	EF6730E7F03	1657427135.0
001012b985d4cd3e87c7edd0e03aae49	EF6730E3030	1657427192.0
001012b985d4cd3e87c7edd0e03aae49	EF6730E4E30	1657427258.0
001012b985d4cd3e87c7edd0e03aae49	EF67311E500	1657427265.0
001012b985d4cd3e87c7edd0e03aae49	EF6730E0502	1657427517.0
001012b985d4cd3e87c7edd0e03aae49	EF6730E4C00	1657427607.0
001012b985d4cd3e87c7edd0e03aae49	EF6730E4F01	1657427697.0
001012b985d4cd3e87c7edd0e03aae49	EF6730E5B02	1657427804.0
001012b985d4cd3e87c7edd0e03aae49	EF67B46BD82	1657427868.0
001012b985d4cd3e87c7edd0e03aae49	EF6530E0D02	1657428058.0
001012b985d4cd3e87c7edd0e03aae49	EF67B46BD82	1657428063.0
001012b985d4cd3e87c7edd0e03aae49	EF6530E0D02	1657428067.0
001012b985d4cd3e87c7edd0e03aae49	EF67B46BD82	1657428068.0
001012b985d4cd3e87c7edd0e03aae49	EF6530E0D02	1657428160.0
001012b985d4cd3e87c7edd0e03aae49	EF67B46BD82	1657428161.0
001012b985d4cd3e87c7edd0e03aae49	EF6530E0D02	1657428162.0
001012b985d4cd3e87c7edd0e03aae49	EF65311BD31	1657428268.0
001012b985d4cd3e87c7edd0e03aae49	EF65311DF30	1657428299.0
001012b985d4cd3e87c7edd0e03aae49	EF65311DF31	1657428329.0
001012b985d4cd3e87c7edd0e03aae49	EF6530E7D30	1657428388.0
001012b985d4cd3e87c7edd0e03aae49	EF653129E32	1657428418.0
001012b985d4cd3e87c7edd0e03aae49	EF653127500	1657428448.0
001012b985d4cd3e87c7edd0e03aae49	EF6730E2130	1657428538.0
001012b985d4cd3e87c7edd0e03aae49	EF6730E7532	1657428598.0
001012b985d4cd3e87c7edd0e03aae49	EF6730E7531	1657428629.0
001012b985d4cd3e87c7edd0e03aae49	EF6730E4D32	1657428659.0
001012b985d4cd3e87c7edd0e03aae49	EF673119731	1657428779.0
001012b985d4cd3e87c7edd0e03aae49	EF6730E0502	1657428839.0
001012b985d4cd3e87c7edd0e03aae49	EF6730E4C00	1657429018.0
001012b985d4cd3e87c7edd0e03aae49	EF6730E0502	1657429057.0
001012b985d4cd3e87c7edd0e03aae49	EF673119730	1657429072.0
001012b985d4cd3e87c7edd0e03aae49	EF6730E4D30	1657429094.0
001012b985d4cd3e87c7edd0e03aae49	EF6730E1300	1657429215.0
001012b985d4cd3e87c7edd0e03aae49	EF6830E6900	1657429229.0
001012b985d4cd3e87c7edd0e03aae49	EF6730E6A31	1657429320.0
001012b985d4cd3e87c7edd0e03aae49	EF673119432	1657429379.0
001012b985d4cd3e87c7edd0e03aae49	EF673122332	1657429409.0
001012b985d4cd3e87c7edd0e03aae49	EF6730E5532	1657429439.0
001012b985d4cd3e87c7edd0e03aae49	EF6730E6D32	1657429590.0
001012b985d4cd3e87c7edd0e03aae49	EF6730E1230	1657429650.0
001012b985d4cd3e87c7edd0e03aae49	EF6830E8630	1657429740.0
001012b985d4cd3e87c7edd0e03aae49	EF683118432	1657429770.0
001012b985d4cd3e87c7edd0e03aae49	EF683118431	1657429830.0
001012b985d4cd3e87c7edd0e03aae49	EF6830E8631	1657429830.0
001012b985d4cd3e87c7edd0e03aae49	EF683127D32	1657429860.0
001012b985d4cd3e87c7edd0e03aae49	EF683127D31	1657430040.0
001012b985d4cd3e87c7edd0e03aae49	EF6830EB331	1657430100.0
001012b985d4cd3e87c7edd0e03aae49	EF683135911	1657430130.0
001012b985d4cd3e87c7edd0e03aae49	EF68B891ABA	1657430160.0
001012b985d4cd3e87c7edd0e03aae49	EF68B891AB9	1657430310.0
001012b985d4cd3e87c7edd0e03aae49	EF68B69CDB2	1657430551.0
001012b985d4cd3e87c7edd0e03aae49	EF683111E32	1657430581.0
001012b985d4cd3e87c7edd0e03aae49	EF683112030	1657430611.0
001012b985d4cd3e87c7edd0e03aae49	EF683138310	1657430671.0
001012b985d4cd3e87c7edd0e03aae49	EF683111E32	1657430673.0
001012b985d4cd3e87c7edd0e03aae49	EF68B69CDB2	1657430674.0
001012b985d4cd3e87c7edd0e03aae49	EF683138312	1657430677.0
001012b985d4cd3e87c7edd0e03aae49	EF683126A31	1657430678.0
001012b985d4cd3e87c7edd0e03aae49	EF683111E32	1657430681.0
001012b985d4cd3e87c7edd0e03aae49	EF683112030	1657430692.0
001012b985d4cd3e87c7edd0e03aae49	EF683138312	1657430693.0
001012b985d4cd3e87c7edd0e03aae49	EF68B69CDB2	1657430694.0
001012b985d4cd3e87c7edd0e03aae49	EF683104031	1657430724.0
001012b985d4cd3e87c7edd0e03aae49	EF68B891AB9	1657430734.0
001012b985d4cd3e87c7edd0e03aae49	EF68B891ABA	1657431835.0
001012b985d4cd3e87c7edd0e03aae49	EF683135911	1657431933.0
001012b985d4cd3e87c7edd0e03aae49	EF6830EB331	1657431963.0
001012b985d4cd3e87c7edd0e03aae49	EF6830E1931	1657431993.0
001012b985d4cd3e87c7edd0e03aae49	EF68B6B01B1	1657432023.0
001012b985d4cd3e87c7edd0e03aae49	EF6830E1931	1657432053.0
001012b985d4cd3e87c7edd0e03aae49	EF68B6B01B1	1657432143.0
001012b985d4cd3e87c7edd0e03aae49	EF683126A30	1657432203.0
001012b985d4cd3e87c7edd0e03aae49	EF6830E5431	1657432353.0
001012b985d4cd3e87c7edd0e03aae49	EF6730E7C30	1657432383.0
001012b985d4cd3e87c7edd0e03aae49	EF6730E0831	1657432413.0
001012b985d4cd3e87c7edd0e03aae49	EF6730E0802	1657432444.0
001012b985d4cd3e87c7edd0e03aae49	EF6730E0E32	1657432564.0
001012b985d4cd3e87c7edd0e03aae49	EF6730E7F03	1657432654.0
001012b985d4cd3e87c7edd0e03aae49	EF6730E3030	1657432744.0
001012b985d4cd3e87c7edd0e03aae49	EF6730E4E00	1657432834.0
001012b985d4cd3e87c7edd0e03aae49	EF6730E4E01	1657432954.0
001012b985d4cd3e87c7edd0e03aae49	EF673122332	1657433014.0
001012b985d4cd3e87c7edd0e03aae49	EF6730E5532	1657450169.0
001012b985d4cd3e87c7edd0e03aae49	EF67B6B23B0	1657450300.0
001012b985d4cd3e87c7edd0e03aae49	EF6730E6D32	1657450330.0
001012b985d4cd3e87c7edd0e03aae49	EF6730E1230	1657450359.0
001012b985d4cd3e87c7edd0e03aae49	EF6730E6832	1657450450.0
001012b985d4cd3e87c7edd0e03aae49	EF6730E0802	1657450510.0
001012b985d4cd3e87c7edd0e03aae49	EF6730E6732	1657450570.0
001012b985d4cd3e87c7edd0e03aae49	EF6730E6730	1657450660.0
001012b985d4cd3e87c7edd0e03aae49	EF67311E632	1657450690.0
001012b985d4cd3e87c7edd0e03aae49	EF67311E630	1657450750.0
001012b985d4cd3e87c7edd0e03aae49	EF67B6B0FB0	1657450780.0
001012b985d4cd3e87c7edd0e03aae49	EF6630E6531	1657450894.0
001012b985d4cd3e87c7edd0e03aae49	EF6630E7300	1657450930.0
001012b985d4cd3e87c7edd0e03aae49	EF66311F801	1657450960.0
001012b985d4cd3e87c7edd0e03aae49	EF6630E7330	1657451110.0
001012b985d4cd3e87c7edd0e03aae49	EF67B6B0FB0	1657451140.0
001012b985d4cd3e87c7edd0e03aae49	EF67311E630	1657451230.0
001012b985d4cd3e87c7edd0e03aae49	EF67311E632	1657451260.0
001012b985d4cd3e87c7edd0e03aae49	EF6730E6730	1657451290.0
001012b985d4cd3e87c7edd0e03aae49	EF6730E6732	1657451351.0
001012b985d4cd3e87c7edd0e03aae49	EF6730E0830	1657451380.0
001012b985d4cd3e87c7edd0e03aae49	EF6730E0802	1657451411.0
001012b985d4cd3e87c7edd0e03aae49	EF6730E0E32	1657451501.0
001012b985d4cd3e87c7edd0e03aae49	EF6730E0E31	1657451531.0
001012b985d4cd3e87c7edd0e03aae49	EF6730E0E32	1657451591.0
001012b985d4cd3e87c7edd0e03aae49	EF6730E7F30	1657451621.0
001012b985d4cd3e87c7edd0e03aae49	EF6730E3030	1657451651.0
001012b985d4cd3e87c7edd0e03aae49	EF6730E3032	1657451681.0
001012b985d4cd3e87c7edd0e03aae49	EF67311E531	1657451711.0
001012b985d4cd3e87c7edd0e03aae49	EF6730E0500	1657451771.0
001012b985d4cd3e87c7edd0e03aae49	EF6730E0502	1657451861.0
001012b985d4cd3e87c7edd0e03aae49	EF6730E4C00	1657451891.0
001012b985d4cd3e87c7edd0e03aae49	EF6730E0502	1657451951.0
001012b985d4cd3e87c7edd0e03aae49	EF6730E4D30	1657451981.0
001012b985d4cd3e87c7edd0e03aae49	EF6730E4D00	1657452041.0
001012b985d4cd3e87c7edd0e03aae49	EF673119731	1657452071.0
001012b985d4cd3e87c7edd0e03aae49	EF6730E4C30	1657452100.0
001012b985d4cd3e87c7edd0e03aae49	EF6730E0532	1657452131.0
001012b985d4cd3e87c7edd0e03aae49	EF6730E0500	1657452191.0
001012b985d4cd3e87c7edd0e03aae49	EF6730E4602	1657452221.0
001012b985d4cd3e87c7edd0e03aae49	EF6730E1C02	1657452311.0
001012b985d4cd3e87c7edd0e03aae49	EF673129501	1657452341.0
001012b985d4cd3e87c7edd0e03aae49	EF6730E4530	1657452491.0
001012b985d4cd3e87c7edd0e03aae49	EF6730E0632	1657452612.0
001012b985d4cd3e87c7edd0e03aae49	EF6730E0630	1657452642.0
001012b985d4cd3e87c7edd0e03aae49	EF663117901	1657452672.0
001012b985d4cd3e87c7edd0e03aae49	EF663127C02	1657452702.0
001012b985d4cd3e87c7edd0e03aae49	EF6730E2401	1657452762.0
001012b985d4cd3e87c7edd0e03aae49	EF6730E4002	1657452852.0
001012b985d4cd3e87c7edd0e03aae49	EF673129B00	1657452882.0
001012b985d4cd3e87c7edd0e03aae49	EF673129B30	1657452942.0
001012b985d4cd3e87c7edd0e03aae49	EF66311F401	1657453002.0
001012b985d4cd3e87c7edd0e03aae49	EF673129B00	1657453032.0
001012b985d4cd3e87c7edd0e03aae49	EF6630E1F32	1657453057.0
001012b985d4cd3e87c7edd0e03aae49	EF6630E1F31	1657453092.0
001012b985d4cd3e87c7edd0e03aae49	EF6630E3F32	1657453152.0
001012b985d4cd3e87c7edd0e03aae49	EF663119031	1657453302.0
001012b985d4cd3e87c7edd0e03aae49	EF673119E00	1657453332.0
001012b985d4cd3e87c7edd0e03aae49	EF6630E1F32	1657453452.0
001012b985d4cd3e87c7edd0e03aae49	EF66311F432	1657453482.0
001012b985d4cd3e87c7edd0e03aae49	EF673129B00	1657453513.0
001012b985d4cd3e87c7edd0e03aae49	EF673129B30	1657453513.0
001012b985d4cd3e87c7edd0e03aae49	EF673129B00	1657453543.0
001012b985d4cd3e87c7edd0e03aae49	EF6730E2401	1657453573.0
001012b985d4cd3e87c7edd0e03aae49	EF6730E2431	1657453663.0
001012b985d4cd3e87c7edd0e03aae49	EF663127C32	1657453693.0
001012b985d4cd3e87c7edd0e03aae49	EF663127C02	1657453693.0
001012b985d4cd3e87c7edd0e03aae49	EF6730E0600	1657453723.0
001012b985d4cd3e87c7edd0e03aae49	EF663117901	1657453783.0
001012b985d4cd3e87c7edd0e03aae49	EF6730E0600	1657453813.0
001012b985d4cd3e87c7edd0e03aae49	EF6746E3831	1657453843.0
001012b985d4cd3e87c7edd0e03aae49	EF663128231	1657453843.0
001012b985d4cd3e87c7edd0e03aae49	EF6530E4401	1657453933.0
001012b985d4cd3e87c7edd0e03aae49	EF6530E1531	1657454023.0
001012b985d4cd3e87c7edd0e03aae49	EF6530E1530	1657454053.0
001012b985d4cd3e87c7edd0e03aae49	EF65B6B04B1	1657454083.0
001012b985d4cd3e87c7edd0e03aae49	EF79F978680	1657454173.0
001468b01bbda3d31a76993ec40ec703	EF31B872CB1	1657382589.0
001468b01bbda3d31a76993ec40ec703	EF31B872C14	1657383010.0
001468b01bbda3d31a76993ec40ec703	EF31B872CB1	1657389570.0
001468b01bbda3d31a76993ec40ec703	EF3145813BA	1657389721.0
001468b01bbda3d31a76993ec40ec703	EF31B6697B2	1657389751.0
001468b01bbda3d31a76993ec40ec703	EF31B872CB3	1657389751.0
001468b01bbda3d31a76993ec40ec703	EF31B6608B0	1657389781.0
001468b01bbda3d31a76993ec40ec703	EF31B6608B1	1657389871.0
001468b01bbda3d31a76993ec40ec703	EF31F96E631	1657389871.0
001468b01bbda3d31a76993ec40ec703	EF31B6608B1	1657389901.0
001468b01bbda3d31a76993ec40ec703	EF31F96E631	1657389901.0
001468b01bbda3d31a76993ec40ec703	EF31B6608B1	1657389931.0
001468b01bbda3d31a76993ec40ec703	EF32B439D90	1657389961.0
001468b01bbda3d31a76993ec40ec703	EF32B439D92	1657389991.0
001468b01bbda3d31a76993ec40ec703	EF32B439E90	1657390052.0
001468b01bbda3d31a76993ec40ec703	EF32B679AB0	1657390142.0
001468b01bbda3d31a76993ec40ec703	EF32B679AB1	1657390262.0
001468b01bbda3d31a76993ec40ec703	EF32B439F90	1657390298.0
001468b01bbda3d31a76993ec40ec703	EF32B439F91	1657390322.0
001468b01bbda3d31a76993ec40ec703	EF32B6742B1	1657390383.0
001468b01bbda3d31a76993ec40ec703	EF323084B31	1657390383.0
001468b01bbda3d31a76993ec40ec703	EF32B688700	1657390413.0
001468b01bbda3d31a76993ec40ec703	EF32B6742B1	1657390473.0
001468b01bbda3d31a76993ec40ec703	EF32B674231	1657390503.0
001468b01bbda3d31a76993ec40ec703	EF32B6742B1	1657390563.0
001468b01bbda3d31a76993ec40ec703	EF32B6742B2	1657390593.0
001468b01bbda3d31a76993ec40ec703	EF32B688F91	1657390623.0
001468b01bbda3d31a76993ec40ec703	EF32B43A090	1657390683.0
001468b01bbda3d31a76993ec40ec703	EF323084B32	1657390744.0
001468b01bbda3d31a76993ec40ec703	EF32B688890	1657390774.0
001468b01bbda3d31a76993ec40ec703	EF33B43A190	1657390894.0
001468b01bbda3d31a76993ec40ec703	EF33B43A192	1657390984.0
001468b01bbda3d31a76993ec40ec703	EF33B43A290	1657391014.0
001468b01bbda3d31a76993ec40ec703	EF33B43A292	1657391075.0
001468b01bbda3d31a76993ec40ec703	EF33B68A590	1657391195.0
001468b01bbda3d31a76993ec40ec703	EF3330ABE32	1657391255.0
001468b01bbda3d31a76993ec40ec703	EF33B68A690	1657391315.0
001468b01bbda3d31a76993ec40ec703	EF33B87E3B2	1657391345.0
001468b01bbda3d31a76993ec40ec703	EF33B8846B8	1657391345.0
001468b01bbda3d31a76993ec40ec703	EF33B8846B9	1657391496.0
001468b01bbda3d31a76993ec40ec703	EF33B43A390	1657391616.0
001468b01bbda3d31a76993ec40ec703	EF33B689691	1657391706.0
001468b01bbda3d31a76993ec40ec703	EF33B689690	1657391767.0
001468b01bbda3d31a76993ec40ec703	EF33B68A790	1657391798.0
001468b01bbda3d31a76993ec40ec703	EF33B68A791	1657391798.0
001468b01bbda3d31a76993ec40ec703	EF3330A4B30	1657391887.0
001468b01bbda3d31a76993ec40ec703	EF33B87A9BA	1657391947.0
001468b01bbda3d31a76993ec40ec703	EF33B8751B1	1657392007.0
001468b01bbda3d31a76993ec40ec703	EF33B8751B3	1657392007.0
001468b01bbda3d31a76993ec40ec703	EF33B885EB8	1657392037.0
001468b01bbda3d31a76993ec40ec703	EF33B885EBA	1657392098.0
001468b01bbda3d31a76993ec40ec703	EF33B68FA32	1657392128.0
001468b01bbda3d31a76993ec40ec703	EF33B885EBA	1657392128.0
001468b01bbda3d31a76993ec40ec703	EF33B68A890	1657392158.0
001468b01bbda3d31a76993ec40ec703	EF33B43A490	1657392188.0
001468b01bbda3d31a76993ec40ec703	EF33B43A491	1657392278.0
001468b01bbda3d31a76993ec40ec703	EF33B43A492	1657392278.0
001468b01bbda3d31a76993ec40ec703	EF33B68F0B0	1657392338.0
001468b01bbda3d31a76993ec40ec703	EF3330B1611	1657392338.0
001468b01bbda3d31a76993ec40ec703	EF33B68F0B1	1657392368.0
001468b01bbda3d31a76993ec40ec703	EF33B68F0B2	1657392429.0
001468b01bbda3d31a76993ec40ec703	EF33B436590	1657392459.0
001468b01bbda3d31a76993ec40ec703	EF3330957B0	1657392519.0
001468b01bbda3d31a76993ec40ec703	EF3330957B2	1657392549.0
001468b01bbda3d31a76993ec40ec703	EF33B68A890	1657392609.0
001468b01bbda3d31a76993ec40ec703	EF3330CCA12	1657392669.0
001468b01bbda3d31a76993ec40ec703	EF33B68A890	1657392699.0
001468b01bbda3d31a76993ec40ec703	EF33B42AD91	1657392760.0
001468b01bbda3d31a76993ec40ec703	EF33B42AD92	1657392820.0
001468b01bbda3d31a76993ec40ec703	93FA905E715	1657392880.0
001468b01bbda3d31a76993ec40ec703	EF33B43A590	1657392910.0
001468b01bbda3d31a76993ec40ec703	93FA905E715	1657392940.0
001468b01bbda3d31a76993ec40ec703	93FA9448E10	1657392970.0
001468b01bbda3d31a76993ec40ec703	93FA905E713	1657393030.0
001468b01bbda3d31a76993ec40ec703	93FA9448E10	1657393060.0
001468b01bbda3d31a76993ec40ec703	93FA1F9B81C	1657393091.0
001468b01bbda3d31a76993ec40ec703	93FA1F9B81A	1657393121.0
001468b01bbda3d31a76993ec40ec703	93FA1F9B81B	1657393181.0
001468b01bbda3d31a76993ec40ec703	93FA9448E12	1657393239.0
001468b01bbda3d31a76993ec40ec703	93FA9442114	1657393301.0
001468b01bbda3d31a76993ec40ec703	93FA9442113	1657393422.0
001468b01bbda3d31a76993ec40ec703	7155F523018	1657393482.0
001468b01bbda3d31a76993ec40ec703	7155F523074	1657393542.0
001468b01bbda3d31a76993ec40ec703	93FA944A514	1657393632.0
001468b01bbda3d31a76993ec40ec703	93FA944A513	1657393662.0
001468b01bbda3d31a76993ec40ec703	93FA905CC10	1657393783.0
001468b01bbda3d31a76993ec40ec703	93FA905CC12	1657393843.0
001468b01bbda3d31a76993ec40ec703	93FA905CC14	1657393873.0
001468b01bbda3d31a76993ec40ec703	93FA905CC13	1657393903.0
001468b01bbda3d31a76993ec40ec703	93FA9449315	1657393933.0
001468b01bbda3d31a76993ec40ec703	93FA9442810	1657393993.0
001468b01bbda3d31a76993ec40ec703	93FA9449315	1657394053.0
001468b01bbda3d31a76993ec40ec703	93FA0536581	1657394144.0
001468b01bbda3d31a76993ec40ec703	71551F9BD1A	1657394174.0
001468b01bbda3d31a76993ec40ec703	71551F9C51E	1657394234.0
001468b01bbda3d31a76993ec40ec703	71551F9C51D	1657394354.0
001468b01bbda3d31a76993ec40ec703	93FA941E330	1657394445.0
001468b01bbda3d31a76993ec40ec703	71551F9C51A	1657394475.0
001468b01bbda3d31a76993ec40ec703	71B4F52DD1A	1657394535.0
001468b01bbda3d31a76993ec40ec703	71B4F52DD1C	1657394565.0
001468b01bbda3d31a76993ec40ec703	71B4F52DD18	1657394655.0
001468b01bbda3d31a76993ec40ec703	71B4F52DD19	1657394685.0
001468b01bbda3d31a76993ec40ec703	71B4F52DD17	1657394715.0
001468b01bbda3d31a76993ec40ec703	94029449713	1657394746.0
001468b01bbda3d31a76993ec40ec703	94029446E31	1657394776.0
001468b01bbda3d31a76993ec40ec703	71B4F538A1B	1657394776.0
001468b01bbda3d31a76993ec40ec703	9402940C931	1657394866.0
001468b01bbda3d31a76993ec40ec703	94019063410	1657394926.0
001468b01bbda3d31a76993ec40ec703	9402940C830	1657394926.0
001468b01bbda3d31a76993ec40ec703	94019063410	1657395040.0
001468b01bbda3d31a76993ec40ec703	940193F5134	1657395077.0
001468b01bbda3d31a76993ec40ec703	94019063412	1657395137.0
001468b01bbda3d31a76993ec40ec703	71B41C9B019	1657395167.0
001468b01bbda3d31a76993ec40ec703	94019446913	1657395257.0
001468b01bbda3d31a76993ec40ec703	94039446813	1657395317.0
001468b01bbda3d31a76993ec40ec703	94039446815	1657395377.0
001468b01bbda3d31a76993ec40ec703	94039446710	1657395407.0
001468b01bbda3d31a76993ec40ec703	94039446815	1657395438.0
001468b01bbda3d31a76993ec40ec703	94039446710	1657395468.0
001468b01bbda3d31a76993ec40ec703	9403905B710	1657395468.0
001468b01bbda3d31a76993ec40ec703	94031C93D1B	1657395500.0
001468b01bbda3d31a76993ec40ec703	9403905B710	1657395558.0
001468b01bbda3d31a76993ec40ec703	9403905B711	1657395648.0
001468b01bbda3d31a76993ec40ec703	94039443914	1657395769.0
001468b01bbda3d31a76993ec40ec703	71B41C9B119	1657395769.0
001468b01bbda3d31a76993ec40ec703	71B41C9B118	1657395889.0
001468b01bbda3d31a76993ec40ec703	7130184031B	1657395949.0
001468b01bbda3d31a76993ec40ec703	7130184041A	1657395979.0
001468b01bbda3d31a76993ec40ec703	7130184041B	1657396069.0
001468b01bbda3d31a76993ec40ec703	7130184421C	1657396130.0
001468b01bbda3d31a76993ec40ec703	7130184421B	1657396190.0
001468b01bbda3d31a76993ec40ec703	71308E89532	1657396250.0
001468b01bbda3d31a76993ec40ec703	7130184421B	1657396280.0
001468b01bbda3d31a76993ec40ec703	7130189021A	1657396280.0
001468b01bbda3d31a76993ec40ec703	7130189021B	1657396340.0
001468b01bbda3d31a76993ec40ec703	7130183FA1A	1657396400.0
001468b01bbda3d31a76993ec40ec703	713018C041A	1657396400.0
001468b01bbda3d31a76993ec40ec703	7130183FA1A	1657396431.0
001468b01bbda3d31a76993ec40ec703	7130183FA1B	1657396491.0
001468b01bbda3d31a76993ec40ec703	71308E8D930	1657396521.0
001468b01bbda3d31a76993ec40ec703	713018B241A	1657396521.0
001468b01bbda3d31a76993ec40ec703	71308E8D932	1657396551.0
001468b01bbda3d31a76993ec40ec703	713018B241A	1657396581.0
001468b01bbda3d31a76993ec40ec703	71308E98130	1657396581.0
001468b01bbda3d31a76993ec40ec703	71308E98132	1657396641.0
001468b01bbda3d31a76993ec40ec703	7130185541C	1657396701.0
001468b01bbda3d31a76993ec40ec703	7130185541A	1657396701.0
001468b01bbda3d31a76993ec40ec703	7130188D71A	1657396762.0
001468b01bbda3d31a76993ec40ec703	7130188D71C	1657396842.0
001468b01bbda3d31a76993ec40ec703	7130189BA1A	1657396852.0
001468b01bbda3d31a76993ec40ec703	7130189BA1C	1657396972.0
001468b01bbda3d31a76993ec40ec703	7130188E173	1657397002.0
001468b01bbda3d31a76993ec40ec703	7130188E172	1657397062.0
001468b01bbda3d31a76993ec40ec703	7130183F51B	1657397093.0
001468b01bbda3d31a76993ec40ec703	71308FEA110	1657397123.0
001468b01bbda3d31a76993ec40ec703	71308FEA111	1657397153.0
001468b01bbda3d31a76993ec40ec703	71308E9B833	1657397183.0
001468b01bbda3d31a76993ec40ec703	71308E9B834	1657397213.0
001468b01bbda3d31a76993ec40ec703	940993FC533	1657397273.0
001468b01bbda3d31a76993ec40ec703	71B71C63D1C	1657407173.0
001468b01bbda3d31a76993ec40ec703	940993FC534	1657407203.0
001468b01bbda3d31a76993ec40ec703	940993FC533	1657407203.0
001468b01bbda3d31a76993ec40ec703	940993FC535	1657407263.0
001468b01bbda3d31a76993ec40ec703	9409906B010	1657407293.0
001468b01bbda3d31a76993ec40ec703	940993FC432	1657407293.0
001468b01bbda3d31a76993ec40ec703	940993FC430	1657407323.0
001468b01bbda3d31a76993ec40ec703	940993FC431	1657407383.0
001468b01bbda3d31a76993ec40ec703	9409906B011	1657407474.0
001468b01bbda3d31a76993ec40ec703	94099421911	1657407534.0
001468b01bbda3d31a76993ec40ec703	94099421710	1657407594.0
001468b01bbda3d31a76993ec40ec703	94099421011	1657407624.0
001468b01bbda3d31a76993ec40ec703	94099421715	1657407646.0
001468b01bbda3d31a76993ec40ec703	94099421713	1657407714.0
001468b01bbda3d31a76993ec40ec703	94099405C31	1657407744.0
001468b01bbda3d31a76993ec40ec703	94099421812	1657407775.0
001468b01bbda3d31a76993ec40ec703	94099421811	1657407775.0
001468b01bbda3d31a76993ec40ec703	9409AE738B0	1657407805.0
001468b01bbda3d31a76993ec40ec703	9409945F610	1657407835.0
001468b01bbda3d31a76993ec40ec703	940993E6935	1657407835.0
001468b01bbda3d31a76993ec40ec703	71B8F53EB1C	1657407865.0
001468b01bbda3d31a76993ec40ec703	93E493E6133	1657407895.0
001468b01bbda3d31a76993ec40ec703	94099064411	1657407985.0
001468b01bbda3d31a76993ec40ec703	94099422012	1657408015.0
001468b01bbda3d31a76993ec40ec703	94099422B11	1657408015.0
001468b01bbda3d31a76993ec40ec703	94090534F00	1657408045.0
001468b01bbda3d31a76993ec40ec703	71B8F539F1B	1657408166.0
001468b01bbda3d31a76993ec40ec703	9409907D310	1657408226.0
001468b01bbda3d31a76993ec40ec703	9409907D312	1657408256.0
001468b01bbda3d31a76993ec40ec703	94099406235	1657408286.0
001468b01bbda3d31a76993ec40ec703	9409940AD33	1657408316.0
001468b01bbda3d31a76993ec40ec703	93FF9069B12	1657408316.0
001468b01bbda3d31a76993ec40ec703	9409940AD33	1657408346.0
001468b01bbda3d31a76993ec40ec703	94099064511	1657408346.0
001468b01bbda3d31a76993ec40ec703	9409940AD33	1657408376.0
001468b01bbda3d31a76993ec40ec703	93FF9400A35	1657408406.0
001468b01bbda3d31a76993ec40ec703	94099064510	1657408437.0
001468b01bbda3d31a76993ec40ec703	94099064511	1657408437.0
001468b01bbda3d31a76993ec40ec703	93FF9069B12	1657408467.0
001468b01bbda3d31a76993ec40ec703	93FF9400A35	1657408467.0
001468b01bbda3d31a76993ec40ec703	93FF9400A34	1657408527.0
001468b01bbda3d31a76993ec40ec703	93FF9069B10	1657408527.0
001468b01bbda3d31a76993ec40ec703	93FF9400A31	1657408587.0
001468b01bbda3d31a76993ec40ec703	93FF9420911	1657408617.0
001468b01bbda3d31a76993ec40ec703	940F9425E15	1657408707.0
001468b01bbda3d31a76993ec40ec703	940F9077B30	1657408737.0
001468b01bbda3d31a76993ec40ec703	940F9425E15	1657408798.0
001468b01bbda3d31a76993ec40ec703	940F9425E13	1657408858.0
001468b01bbda3d31a76993ec40ec703	940F9077B30	1657408888.0
001468b01bbda3d31a76993ec40ec703	940F9425E11	1657408918.0
001468b01bbda3d31a76993ec40ec703	940F9429B10	1657408978.0
001468b01bbda3d31a76993ec40ec703	940F9429B11	1657409008.0
001468b01bbda3d31a76993ec40ec703	940F9429B10	1657409038.0
001468b01bbda3d31a76993ec40ec703	940F9429B12	1657409068.0
001468b01bbda3d31a76993ec40ec703	940F9457910	1657409118.0
001468b01bbda3d31a76993ec40ec703	940F9457913	1657409129.0
001468b01bbda3d31a76993ec40ec703	940F9077C30	1657409129.0
001468b01bbda3d31a76993ec40ec703	940F9429F10	1657409249.0
001468b01bbda3d31a76993ec40ec703	940F9457911	1657409279.0
001468b01bbda3d31a76993ec40ec703	940F9457914	1657409309.0
001468b01bbda3d31a76993ec40ec703	940F907CD10	1657409369.0
001468b01bbda3d31a76993ec40ec703	940F907CD11	1657409429.0
001468b01bbda3d31a76993ec40ec703	940F9429F10	1657409459.0
001468b01bbda3d31a76993ec40ec703	940F942A112	1657409520.0
001468b01bbda3d31a76993ec40ec703	940F942A111	1657409580.0
001468b01bbda3d31a76993ec40ec703	940F9075A10	1657409640.0
001468b01bbda3d31a76993ec40ec703	940F9075A11	1657409761.0
001468b01bbda3d31a76993ec40ec703	940F906C413	1657409761.0
001468b01bbda3d31a76993ec40ec703	940F9429F11	1657409791.0
001468b01bbda3d31a76993ec40ec703	940F906C414	1657409821.0
001468b01bbda3d31a76993ec40ec703	940F9406932	1657409881.0
001468b01bbda3d31a76993ec40ec703	940F906C414	1657409881.0
001468b01bbda3d31a76993ec40ec703	940F9406932	1657409911.0
001468b01bbda3d31a76993ec40ec703	940F9424E10	1657409941.0
001468b01bbda3d31a76993ec40ec703	940F9078831	1657410001.0
001468b01bbda3d31a76993ec40ec703	940F9406833	1657410031.0
001468b01bbda3d31a76993ec40ec703	940F9078831	1657410061.0
001468b01bbda3d31a76993ec40ec703	940F9429114	1657410092.0
001468b01bbda3d31a76993ec40ec703	940F93FDB32	1657410152.0
001468b01bbda3d31a76993ec40ec703	71B91EFE673	1657410182.0
001468b01bbda3d31a76993ec40ec703	71B9F53F91A	1657410242.0
001468b01bbda3d31a76993ec40ec703	71B91EFE673	1657410242.0
001468b01bbda3d31a76993ec40ec703	71B9F53F91C	1657410362.0
001468b01bbda3d31a76993ec40ec703	71B91C9D01A	1657410392.0
001468b01bbda3d31a76993ec40ec703	71B91C9D01B	1657410453.0
001468b01bbda3d31a76993ec40ec703	940F9425910	1657410513.0
001468b01bbda3d31a76993ec40ec703	940F93FE131	1657410543.0
001468b01bbda3d31a76993ec40ec703	940F93FDA35	1657410633.0
001468b01bbda3d31a76993ec40ec703	940F93FDB33	1657410693.0
001468b01bbda3d31a76993ec40ec703	940F93FDC35	1657410693.0
001468b01bbda3d31a76993ec40ec703	940F93FDC34	1657410723.0
001468b01bbda3d31a76993ec40ec703	940F93FDB35	1657410754.0
001468b01bbda3d31a76993ec40ec703	940F93FDB33	1657410754.0
001468b01bbda3d31a76993ec40ec703	940F93FDB34	1657410784.0
001468b01bbda3d31a76993ec40ec703	940F93FDD35	1657410814.0
001468b01bbda3d31a76993ec40ec703	71B91C9701C	1657410844.0
001468b01bbda3d31a76993ec40ec703	71B91C9611B	1657410904.0
001468b01bbda3d31a76993ec40ec703	71B91EFE01C	1657410934.0
001468b01bbda3d31a76993ec40ec703	9408942DB10	1657410994.0
001468b01bbda3d31a76993ec40ec703	940F9075915	1657410994.0
001468b01bbda3d31a76993ec40ec703	940F907BE10	1657411024.0
001468b01bbda3d31a76993ec40ec703	940F907C911	1657411024.0
001468b01bbda3d31a76993ec40ec703	940F9075915	1657411054.0
001468b01bbda3d31a76993ec40ec703	940F907C911	1657411054.0
001468b01bbda3d31a76993ec40ec703	940F9075915	1657411084.0
001468b01bbda3d31a76993ec40ec703	94089072930	1657411084.0
001468b01bbda3d31a76993ec40ec703	71521EFF31B	1657411249.0
001468b01bbda3d31a76993ec40ec703	71521EFF31A	1657411265.0
001468b01bbda3d31a76993ec40ec703	71521EF9B72	1657411295.0
001468b01bbda3d31a76993ec40ec703	7152F53AC1A	1657411295.0
001468b01bbda3d31a76993ec40ec703	7152F53AC1B	1657411385.0
001468b01bbda3d31a76993ec40ec703	7152F53AC19	1657411415.0
001468b01bbda3d31a76993ec40ec703	7152F53AC18	1657411476.0
001468b01bbda3d31a76993ec40ec703	71521CB291C	1657411536.0
001468b01bbda3d31a76993ec40ec703	71521CB291B	1657411596.0
001468b01bbda3d31a76993ec40ec703	71521F93C1B	1657411656.0
001468b01bbda3d31a76993ec40ec703	9408906A612	1657411686.0
001468b01bbda3d31a76993ec40ec703	9408942D711	1657411716.0
001468b01bbda3d31a76993ec40ec703	9408906A612	1657411746.0
001468b01bbda3d31a76993ec40ec703	9408906A611	1657411807.0
001468b01bbda3d31a76993ec40ec703	9408942D915	1657411867.0
001468b01bbda3d31a76993ec40ec703	940893EE232	1657411897.0
001468b01bbda3d31a76993ec40ec703	9408942D915	1657411897.0
001468b01bbda3d31a76993ec40ec703	71521EFF21C	1657411927.0
001468b01bbda3d31a76993ec40ec703	9408945FB12	1657412017.0
001468b01bbda3d31a76993ec40ec703	9408940AE31	1657412017.0
001468b01bbda3d31a76993ec40ec703	9472946FC33	1657412048.0
001468b01bbda3d31a76993ec40ec703	9408945FB12	1657412048.0
001468b01bbda3d31a76993ec40ec703	9408905A110	1657412077.0
001468b01bbda3d31a76993ec40ec703	9408942E815	1657412077.0
001468b01bbda3d31a76993ec40ec703	9408906FE31	1657412122.0
001468b01bbda3d31a76993ec40ec703	9408905A110	1657412138.0
001468b01bbda3d31a76993ec40ec703	94089430915	1657412138.0
001468b01bbda3d31a76993ec40ec703	9408906FE31	1657412168.0
001468b01bbda3d31a76993ec40ec703	71521CBE91A	1657412198.0
001468b01bbda3d31a76993ec40ec703	940893FA233	1657412228.0
001468b01bbda3d31a76993ec40ec703	940893FA734	1657412258.0
001468b01bbda3d31a76993ec40ec703	940893FA333	1657412318.0
001468b01bbda3d31a76993ec40ec703	940893FA335	1657412318.0
001468b01bbda3d31a76993ec40ec703	940893FA334	1657412348.0
001468b01bbda3d31a76993ec40ec703	9408942FC12	1657412408.0
001468b01bbda3d31a76993ec40ec703	9408942FC11	1657412469.0
001468b01bbda3d31a76993ec40ec703	9408942F312	1657412529.0
001468b01bbda3d31a76993ec40ec703	9408942F310	1657412559.0
001468b01bbda3d31a76993ec40ec703	9408942F312	1657412589.0
001468b01bbda3d31a76993ec40ec703	9408942F310	1657412619.0
001468b01bbda3d31a76993ec40ec703	9408942F311	1657412739.0
001468b01bbda3d31a76993ec40ec703	9408942F513	1657412800.0
001468b01bbda3d31a76993ec40ec703	9408942F514	1657412860.0
001468b01bbda3d31a76993ec40ec703	9408942F515	1657412890.0
001468b01bbda3d31a76993ec40ec703	93F89077530	1657412980.0
001468b01bbda3d31a76993ec40ec703	7157F53C01A	1657413010.0
001468b01bbda3d31a76993ec40ec703	7157F53C01B	1657413040.0
001468b01bbda3d31a76993ec40ec703	71571CB4E1A	1657413100.0
001468b01bbda3d31a76993ec40ec703	71571CB4E1B	1657413281.0
001468b01bbda3d31a76993ec40ec703	9412942AA10	1657413431.0
001468b01bbda3d31a76993ec40ec703	9412942AA11	1657413522.0
001468b01bbda3d31a76993ec40ec703	9412942AA12	1657413582.0
001468b01bbda3d31a76993ec40ec703	94120535015	1657413612.0
001468b01bbda3d31a76993ec40ec703	94129433C10	1657413612.0
001468b01bbda3d31a76993ec40ec703	94129077430	1657413672.0
001468b01bbda3d31a76993ec40ec703	93E793EC132	1657413733.0
001468b01bbda3d31a76993ec40ec703	71BBF53EA1B	1657413762.0
001468b01bbda3d31a76993ec40ec703	71BB1C8BF1C	1657413823.0
001468b01bbda3d31a76993ec40ec703	941293EC332	1657413883.0
001468b01bbda3d31a76993ec40ec703	94129072834	1657413883.0
001468b01bbda3d31a76993ec40ec703	94129072835	1657413973.0
001468b01bbda3d31a76993ec40ec703	71BB1C90219	1657414785.0
001468b01bbda3d31a76993ec40ec703	93E993EC630	1657414816.0
001468b01bbda3d31a76993ec40ec703	93E993EC631	1657414846.0
001468b01bbda3d31a76993ec40ec703	93E993ED430	1657414901.0
001468b01bbda3d31a76993ec40ec703	71BB1F90F1B	1657414961.0
001468b01bbda3d31a76993ec40ec703	71BB1C90217	1657414970.0
001468b01bbda3d31a76993ec40ec703	93E99431C13	1657414996.0
001468b01bbda3d31a76993ec40ec703	93E993ECD34	1657414996.0
001468b01bbda3d31a76993ec40ec703	9476947B031	1657415026.0
001468b01bbda3d31a76993ec40ec703	947690C5A11	1657415089.0
001468b01bbda3d31a76993ec40ec703	6F286F0EE33	1657415147.0
001468b01bbda3d31a76993ec40ec703	94760558411	1657415202.0
001468b01bbda3d31a76993ec40ec703	94760558410	1657415327.0
001468b01bbda3d31a76993ec40ec703	715F1BCFE1A	1657415448.0
001468b01bbda3d31a76993ec40ec703	947690CF214	1657415448.0
001468b01bbda3d31a76993ec40ec703	715F1BCFE1D	1657415538.0
001468b01bbda3d31a76993ec40ec703	715F1BCFE1A	1657415568.0
001468b01bbda3d31a76993ec40ec703	715F1BCFE1C	1657415592.0
001468b01bbda3d31a76993ec40ec703	715F1BCFE1E	1657415658.0
001468b01bbda3d31a76993ec40ec703	947690CF213	1657415688.0
001468b01bbda3d31a76993ec40ec703	F0636F3C933	1657415718.0
001468b01bbda3d31a76993ec40ec703	F0636F3C932	1657415869.0
001468b01bbda3d31a76993ec40ec703	6F29CD18CB2	1657415989.0
001468b01bbda3d31a76993ec40ec703	F0636F3C932	1657415989.0
001468b01bbda3d31a76993ec40ec703	6F296F2AD33	1657416019.0
001468b01bbda3d31a76993ec40ec703	6F296F2AD32	1657416110.0
001468b01bbda3d31a76993ec40ec703	6F29CD18EB2	1657416140.0
001468b01bbda3d31a76993ec40ec703	6F29CD190B2	1657416170.0
001468b01bbda3d31a76993ec40ec703	6F29CD192B1	1657416260.0
001468b01bbda3d31a76993ec40ec703	6F29CD191B0	1657416290.0
001468b01bbda3d31a76993ec40ec703	6F29CD192B1	1657416290.0
001468b01bbda3d31a76993ec40ec703	6F29CD191B0	1657416320.0
001468b01bbda3d31a76993ec40ec703	6F29C9D0291	1657416355.0
001468b01bbda3d31a76993ec40ec703	6F29C9B0E95	1657416444.0
001468b01bbda3d31a76993ec40ec703	6F29C9D0291	1657416471.0
001468b01bbda3d31a76993ec40ec703	6F29C9B0E95	1657416471.0
001468b01bbda3d31a76993ec40ec703	6F29C9B0E91	1657416621.0
001468b01bbda3d31a76993ec40ec703	6F29C9B0E93	1657416651.0
001468b01bbda3d31a76993ec40ec703	6F29C9B0E94	1657416681.0
001468b01bbda3d31a76993ec40ec703	6F29CD198B1	1657416741.0
001468b01bbda3d31a76993ec40ec703	6F296F2AA33	1657416771.0
001468b01bbda3d31a76993ec40ec703	6F296F2AA32	1657416832.0
001468b01bbda3d31a76993ec40ec703	6F296F2AA31	1657416862.0
001468b01bbda3d31a76993ec40ec703	F0636F20833	1657416892.0
001468b01bbda3d31a76993ec40ec703	6F296F39231	1657416922.0
001468b01bbda3d31a76993ec40ec703	F0636F20832	1657416922.0
001468b01bbda3d31a76993ec40ec703	F0636F39235	1657416952.0
001468b01bbda3d31a76993ec40ec703	F0636F20832	1657416982.0
001468b01bbda3d31a76993ec40ec703	6F296F2AA34	1657416982.0
001468b01bbda3d31a76993ec40ec703	6F29CD19AB2	1657417042.0
001468b01bbda3d31a76993ec40ec703	6F29C9CB791	1657417072.0
001468b01bbda3d31a76993ec40ec703	6F24C9CC592	1657417102.0
001468b01bbda3d31a76993ec40ec703	6F24C9CC591	1657417163.0
001468b01bbda3d31a76993ec40ec703	6F246F33F33	1657417193.0
001468b01bbda3d31a76993ec40ec703	6F246F33F31	1657417223.0
001468b01bbda3d31a76993ec40ec703	6F24C9CC291	1657417426.0
001468b01bbda3d31a76993ec40ec703	6F246F3DB31	1657417431.0
001468b01bbda3d31a76993ec40ec703	F0586F3FD33	1657417433.0
001468b01bbda3d31a76993ec40ec703	6F24C9AC293	1657417464.0
001468b01bbda3d31a76993ec40ec703	F0586F44D32	1657417494.0
001468b01bbda3d31a76993ec40ec703	6F24C9ABE91	1657417524.0
001468b01bbda3d31a76993ec40ec703	6F24C9CC292	1657417524.0
001468b01bbda3d31a76993ec40ec703	6F246F3DB31	1657417554.0
001468b01bbda3d31a76993ec40ec703	6F24C9AC291	1657417554.0
001468b01bbda3d31a76993ec40ec703	6F246F3DB33	1657417584.0
001468b01bbda3d31a76993ec40ec703	6F246F3DB32	1657417674.0
001468b01bbda3d31a76993ec40ec703	6F246F23B33	1657417704.0
001468b01bbda3d31a76993ec40ec703	6F246F23B32	1657417734.0
001468b01bbda3d31a76993ec40ec703	6F24C9CC192	1657417764.0
001468b01bbda3d31a76993ec40ec703	6F26CD1A6B6	1657417795.0
001468b01bbda3d31a76993ec40ec703	6F24C9CC191	1657417825.0
001468b01bbda3d31a76993ec40ec703	6F23C9A0091	1657417885.0
001468b01bbda3d31a76993ec40ec703	F05A6F3DF33	1657417945.0
001468b01bbda3d31a76993ec40ec703	6F23C9A0092	1657417975.0
001468b01bbda3d31a76993ec40ec703	F05A6F3E233	1657417980.0
001468b01bbda3d31a76993ec40ec703	F05A880BC03	1657418065.0
001468b01bbda3d31a76993ec40ec703	F05A6F3E231	1657418095.0
001468b01bbda3d31a76993ec40ec703	6F23C9A9993	1657418156.0
001468b01bbda3d31a76993ec40ec703	6F23C9A9992	1657418218.0
001468b01bbda3d31a76993ec40ec703	6F206F0A411	1657418246.0
001468b01bbda3d31a76993ec40ec703	6F206F0A838	1657418277.0
001468b01bbda3d31a76993ec40ec703	6F23C9CC891	1657418306.0
001468b01bbda3d31a76993ec40ec703	F05A8831203	1657418336.0
001468b01bbda3d31a76993ec40ec703	F05A8831202	1657418366.0
001468b01bbda3d31a76993ec40ec703	F05A8822502	1657418396.0
001468b01bbda3d31a76993ec40ec703	6F236F00E34	1657418426.0
001468b01bbda3d31a76993ec40ec703	6F236F00E35	1657418517.0
001468b01bbda3d31a76993ec40ec703	6F23C9A1494	1657418607.0
001468b01bbda3d31a76993ec40ec703	6F236F22432	1657418637.0
001468b01bbda3d31a76993ec40ec703	6F23C9CC692	1657418697.0
001468b01bbda3d31a76993ec40ec703	6F23C9CC691	1657418697.0
001468b01bbda3d31a76993ec40ec703	6F236F3ED31	1657418757.0
001468b01bbda3d31a76993ec40ec703	6F236F0ED33	1657418787.0
001468b01bbda3d31a76993ec40ec703	6F236F22333	1657418787.0
001468b01bbda3d31a76993ec40ec703	6F236F22334	1657418878.0
001468b01bbda3d31a76993ec40ec703	6F236F3ED31	1657418878.0
001468b01bbda3d31a76993ec40ec703	6F236F3ED33	1657418938.0
001468b01bbda3d31a76993ec40ec703	6F236F3ED34	1657418998.0
001468b01bbda3d31a76993ec40ec703	6F236F22031	1657419058.0
001468b01bbda3d31a76993ec40ec703	6F236F22032	1657419118.0
001468b01bbda3d31a76993ec40ec703	6F236F22033	1657419118.0
001468b01bbda3d31a76993ec40ec703	6F236F21831	1657419149.0
001468b01bbda3d31a76993ec40ec703	6F236F22034	1657419179.0
001468b01bbda3d31a76993ec40ec703	6F236F0EB32	1657419239.0
001468b01bbda3d31a76993ec40ec703	6F236F0EB31	1657419269.0
001468b01bbda3d31a76993ec40ec703	6F236F0EB13	1657419301.0
001468b01bbda3d31a76993ec40ec703	6F236F0EB33	1657419329.0
001468b01bbda3d31a76993ec40ec703	6F23C9CAFB1	1657419359.0
001468b01bbda3d31a76993ec40ec703	6F236F22132	1657419419.0
001468b01bbda3d31a76993ec40ec703	6F236F22133	1657419479.0
001468b01bbda3d31a76993ec40ec703	F066884BF01	1657419510.0
001468b01bbda3d31a76993ec40ec703	F066884BF02	1657419540.0
001468b01bbda3d31a76993ec40ec703	6F53CA3DD92	1657419600.0
001468b01bbda3d31a76993ec40ec703	6F536F5E011	1657419690.0
001468b01bbda3d31a76993ec40ec703	F0676F5A435	1657419811.0
001468b01bbda3d31a76993ec40ec703	6F536F5E011	1657419841.0
001468b01bbda3d31a76993ec40ec703	F066CA1A6B2	1657419871.0
001468b01bbda3d31a76993ec40ec703	F0676F5A435	1657419901.0
001468b01bbda3d31a76993ec40ec703	F0676F5A436	1657419931.0
001468b01bbda3d31a76993ec40ec703	F0676F5A437	1657419991.0
001468b01bbda3d31a76993ec40ec703	F0676F5A43D	1657420021.0
001468b01bbda3d31a76993ec40ec703	6F526F5A413	1657420081.0
001468b01bbda3d31a76993ec40ec703	6F526F5D913	1657420081.0
001468b01bbda3d31a76993ec40ec703	6F52CA21FB2	1657420111.0
001468b01bbda3d31a76993ec40ec703	F0676F5C638	1657420172.0
001468b01bbda3d31a76993ec40ec703	F0676F51A33	1657420172.0
001468b01bbda3d31a76993ec40ec703	F067884B703	1657420202.0
001468b01bbda3d31a76993ec40ec703	F0676F50132	1657420202.0
001468b01bbda3d31a76993ec40ec703	F067887D107	1657420232.0
001468b01bbda3d31a76993ec40ec703	6F526F50831	1657420252.0
001468b01bbda3d31a76993ec40ec703	6F526F5D935	1657420292.0
001468b01bbda3d31a76993ec40ec703	6F516F51333	1657420323.0
001468b01bbda3d31a76993ec40ec703	F0686F53E31	1657420382.0
001468b01bbda3d31a76993ec40ec703	F0686F53E33	1657420473.0
001468b01bbda3d31a76993ec40ec703	6F546F7EA31	1657420504.0
001468b01bbda3d31a76993ec40ec703	F0698898704	1657420533.0
001468b01bbda3d31a76993ec40ec703	6F54CA23092	1657420533.0
001468b01bbda3d31a76993ec40ec703	6F546F51403	1657420623.0
001468b01bbda3d31a76993ec40ec703	F0698856501	1657420653.0
001468b01bbda3d31a76993ec40ec703	6F506F51835	1657420713.0
001468b01bbda3d31a76993ec40ec703	6F506F51834	1657420743.0
001468b01bbda3d31a76993ec40ec703	6F506F54731	1657420803.0
001468b01bbda3d31a76993ec40ec703	6F506F54733	1657420925.0
001468b01bbda3d31a76993ec40ec703	F06B887D503	1657420984.0
001468b01bbda3d31a76993ec40ec703	F06B887D504	1657421014.0
001468b01bbda3d31a76993ec40ec703	F06B887D301	1657421104.0
001468b01bbda3d31a76993ec40ec703	6F576F54811	1657421104.0
001468b01bbda3d31a76993ec40ec703	6F576F55D31	1657421195.0
001468b01bbda3d31a76993ec40ec703	F06B8876203	1657421255.0
001468b01bbda3d31a76993ec40ec703	F06B8876204	1657421255.0
001468b01bbda3d31a76993ec40ec703	F06C8873006	1657421315.0
001468b01bbda3d31a76993ec40ec703	F06C8879804	1657421345.0
001468b01bbda3d31a76993ec40ec703	F06C8879805	1657421435.0
001468b01bbda3d31a76993ec40ec703	6F596F55332	1657421465.0
001468b01bbda3d31a76993ec40ec703	6F596F55333	1657421556.0
001468b01bbda3d31a76993ec40ec703	F06C8879402	1657421646.0
001468b01bbda3d31a76993ec40ec703	6F58CA22795	1657421706.0
001468b01bbda3d31a76993ec40ec703	6F58CA22794	1657421736.0
001468b01bbda3d31a76993ec40ec703	6F586F54B34	1657421826.0
001468b01bbda3d31a76993ec40ec703	F06D6F53F36	1657421857.0
001468b01bbda3d31a76993ec40ec703	6F5A6F53F11	1657421887.0
001468b01bbda3d31a76993ec40ec703	6F5ACA1B692	1657421917.0
001468b01bbda3d31a76993ec40ec703	6F5A6F5B312	1657421939.0
001468b01bbda3d31a76993ec40ec703	6F5A6F54113	1657421947.0
001468b01bbda3d31a76993ec40ec703	6F5A6F54013	1657422032.0
001468b01bbda3d31a76993ec40ec703	F06D8870908	1657422044.0
001468b01bbda3d31a76993ec40ec703	F06D6F55932	1657422045.0
001468b01bbda3d31a76993ec40ec703	6F5ACA228B1	1657422095.0
001468b01bbda3d31a76993ec40ec703	F06D6F55931	1657422097.0
001468b01bbda3d31a76993ec40ec703	6F5ACA228B1	1657422098.0
001468b01bbda3d31a76993ec40ec703	6F5ACA228B2	1657422212.0
001468b01bbda3d31a76993ec40ec703	6F586F57D31	1657423227.0
001468b01bbda3d31a76993ec40ec703	6F5ACA228B2	1657423229.0
001468b01bbda3d31a76993ec40ec703	F0076E7B333	1657423241.0
001468b01bbda3d31a76993ec40ec703	F0076E19B33	1657423276.0
001468b01bbda3d31a76993ec40ec703	F0076E7B333	1657423277.0
001468b01bbda3d31a76993ec40ec703	F0076E19B33	1657423292.0
001468b01bbda3d31a76993ec40ec703	6F5A6F54D14	1657423302.0
001468b01bbda3d31a76993ec40ec703	F0076E7B333	1657423322.0
001468b01bbda3d31a76993ec40ec703	F0076E7B332	1657423474.0
001468b01bbda3d31a76993ec40ec703	F0076E7B231	1657423495.0
001468b01bbda3d31a76993ec40ec703	F0076E7B233	1657423509.0
001468b01bbda3d31a76993ec40ec703	F0076E7B232	1657423564.0
001468b01bbda3d31a76993ec40ec703	F0076E38133	1657423571.0
001468b01bbda3d31a76993ec40ec703	F0076E7B232	1657423572.0
001468b01bbda3d31a76993ec40ec703	F0076E38132	1657423577.0
001468b01bbda3d31a76993ec40ec703	F0076E38103	1657423599.0
001468b01bbda3d31a76993ec40ec703	F0076E53219	1657423673.0
001468b01bbda3d31a76993ec40ec703	F0076E38131	1657423673.0
001468b01bbda3d31a76993ec40ec703	F0076E53236	1657423707.0
001468b01bbda3d31a76993ec40ec703	F0076E38103	1657423713.0
001468b01bbda3d31a76993ec40ec703	F0076E53218	1657423718.0
001468b01bbda3d31a76993ec40ec703	F0076E7B31B	1657423791.0
001468b01bbda3d31a76993ec40ec703	6E456E7F735	1657423811.0
001468b01bbda3d31a76993ec40ec703	F0076E37E37	1657423815.0
001468b01bbda3d31a76993ec40ec703	6E456E7F735	1657423821.0
001468b01bbda3d31a76993ec40ec703	6E456E7F734	1657423861.0
001468b01bbda3d31a76993ec40ec703	6E456E7F735	1657423868.0
001468b01bbda3d31a76993ec40ec703	6E456E7F734	1657423876.0
001468b01bbda3d31a76993ec40ec703	F0078741002	1657423909.0
001468b01bbda3d31a76993ec40ec703	6E456E75732	1657423925.0
001468b01bbda3d31a76993ec40ec703	F0076E37E39	1657423986.0
001468b01bbda3d31a76993ec40ec703	6E456E75731	1657423988.0
001468b01bbda3d31a76993ec40ec703	6E456E1BD33	1657424045.0
001468b01bbda3d31a76993ec40ec703	6E456E75706	1657424049.0
001468b01bbda3d31a76993ec40ec703	6E456E52233	1657424049.0
001468b01bbda3d31a76993ec40ec703	6E456E1BD33	1657424062.0
001468b01bbda3d31a76993ec40ec703	6E456E52233	1657424064.0
001468b01bbda3d31a76993ec40ec703	6E456E1BD33	1657424081.0
001468b01bbda3d31a76993ec40ec703	6E456E52233	1657424081.0
001468b01bbda3d31a76993ec40ec703	6E456E1BD33	1657424122.0
001468b01bbda3d31a76993ec40ec703	6E456E52231	1657424124.0
001468b01bbda3d31a76993ec40ec703	6E456E1BD32	1657424145.0
001468b01bbda3d31a76993ec40ec703	6E45738B632	1657424175.0
001468b01bbda3d31a76993ec40ec703	6E456E1BD32	1657424186.0
001468b01bbda3d31a76993ec40ec703	6E45738B633	1657424205.0
001468b01bbda3d31a76993ec40ec703	6E447497334	1657424239.0
001468b01bbda3d31a76993ec40ec703	F01A8798101	1657424242.0
001468b01bbda3d31a76993ec40ec703	F005874CD03	1657424257.0
001468b01bbda3d31a76993ec40ec703	6E45C921796	1657424260.0
001468b01bbda3d31a76993ec40ec703	6E456E0D712	1657424261.0
001468b01bbda3d31a76993ec40ec703	6E446E4C018	1657424266.0
001468b01bbda3d31a76993ec40ec703	6E456E0D712	1657424287.0
001468b01bbda3d31a76993ec40ec703	6E446E4C019	1657424287.0
001468b01bbda3d31a76993ec40ec703	6E446E4C017	1657424341.0
001468b01bbda3d31a76993ec40ec703	6E44749733F	1657424363.0
001468b01bbda3d31a76993ec40ec703	6E446E34F03	1657424377.0
001468b01bbda3d31a76993ec40ec703	F01B8797F01	1657424442.0
001468b01bbda3d31a76993ec40ec703	F01B877EE08	1657424494.0
001468b01bbda3d31a76993ec40ec703	6E446E9EC33	1657424536.0
001468b01bbda3d31a76993ec40ec703	6E446E9EC32	1657424566.0
001468b01bbda3d31a76993ec40ec703	F01B877EE07	1657424596.0
001468b01bbda3d31a76993ec40ec703	6E416E9B603	1657424602.0
001468b01bbda3d31a76993ec40ec703	6E416E9B601	1657424683.0
001468b01bbda3d31a76993ec40ec703	F01BC9176B2	1657424686.0
001468b01bbda3d31a76993ec40ec703	6E416E9B217	1657424702.0
001468b01bbda3d31a76993ec40ec703	6E416E9B601	1657424703.0
001468b01bbda3d31a76993ec40ec703	6E416E9B217	1657424716.0
001468b01bbda3d31a76993ec40ec703	6E416E9B601	1657424747.0
001468b01bbda3d31a76993ec40ec703	6E416E9B213	1657424777.0
001468b01bbda3d31a76993ec40ec703	6E416E1D611	1657424777.0
001468b01bbda3d31a76993ec40ec703	6E416E9B601	1657424779.0
001468b01bbda3d31a76993ec40ec703	6E416E9B233	1657424805.0
001468b01bbda3d31a76993ec40ec703	6E416E9B213	1657424844.0
001468b01bbda3d31a76993ec40ec703	6E416E9E815	1657424846.0
001468b01bbda3d31a76993ec40ec703	6E416E9B213	1657424848.0
001468b01bbda3d31a76993ec40ec703	6E416E9B233	1657424897.0
001468b01bbda3d31a76993ec40ec703	6E416E9B231	1657425017.0
001468b01bbda3d31a76993ec40ec703	6E416E9E833	1657425047.0
001468b01bbda3d31a76993ec40ec703	6E416E9E831	1657425078.0
001468b01bbda3d31a76993ec40ec703	6E416E9B833	1657425138.0
001468b01bbda3d31a76993ec40ec703	6E416E9E831	1657425159.0
001468b01bbda3d31a76993ec40ec703	6E416E9B833	1657425168.0
001468b01bbda3d31a76993ec40ec703	6E416E68D3B	1657425228.0
001468b01bbda3d31a76993ec40ec703	6E3EC9077B3	1657425288.0
001468b01bbda3d31a76993ec40ec703	6E3EC9077B2	1657425318.0
001468b01bbda3d31a76993ec40ec703	6E3E6E32031	1657425349.0
001468b01bbda3d31a76993ec40ec703	6E3E6E32012	1657425379.0
001468b01bbda3d31a76993ec40ec703	F0356E78701	1657425407.0
001468b01bbda3d31a76993ec40ec703	6E3EC925BB6	1657425439.0
001468b01bbda3d31a76993ec40ec703	6E3EC9273B1	1657425449.0
001468b01bbda3d31a76993ec40ec703	6E3EC924BB6	1657425458.0
001468b01bbda3d31a76993ec40ec703	6E3E6E28F01	1657425480.0
001468b01bbda3d31a76993ec40ec703	6E3EC924B85	1657425527.0
001468b01bbda3d31a76993ec40ec703	6E3E738CE31	1657425529.0
001468b01bbda3d31a76993ec40ec703	6E3E738CE32	1657425559.0
001468b01bbda3d31a76993ec40ec703	6E3EC925DB6	1657425567.0
001468b01bbda3d31a76993ec40ec703	6E3E6E03037	1657425573.0
001468b01bbda3d31a76993ec40ec703	6E3E6E03038	1657425624.0
001468b01bbda3d31a76993ec40ec703	6E3EC925BB8	1657425640.0
001468b01bbda3d31a76993ec40ec703	6E3EC925DB6	1657425650.0
001468b01bbda3d31a76993ec40ec703	6E3EC925BB9	1657425664.0
001468b01bbda3d31a76993ec40ec703	6E3EC925DB6	1657425667.0
001468b01bbda3d31a76993ec40ec703	6E3EC925BB9	1657425673.0
001468b01bbda3d31a76993ec40ec703	6E3EC925DB6	1657425673.0
001468b01bbda3d31a76993ec40ec703	6E3EC9273B2	1657425684.0
001468b01bbda3d31a76993ec40ec703	6E3EC925FB2	1657425686.0
001468b01bbda3d31a76993ec40ec703	6E3E6E2B231	1657425687.0
001468b01bbda3d31a76993ec40ec703	6E3EC925DB5	1657425720.0
001468b01bbda3d31a76993ec40ec703	6E3E6E2B231	1657425722.0
001468b01bbda3d31a76993ec40ec703	6E3E6E2B232	1657425731.0
001468b01bbda3d31a76993ec40ec703	F0358755401	1657425741.0
001468b01bbda3d31a76993ec40ec703	6E3E7466108	1657425744.0
001468b01bbda3d31a76993ec40ec703	6E3E6E28911	1657425756.0
001468b01bbda3d31a76993ec40ec703	6E3E6E9F505	1657425779.0
001468b01bbda3d31a76993ec40ec703	6E3EC91BEB4	1657425800.0
001468b01bbda3d31a76993ec40ec703	6E3E6E50331	1657425815.0
001468b01bbda3d31a76993ec40ec703	6E3EC91BEB4	1657425817.0
001468b01bbda3d31a76993ec40ec703	6E406E37C11	1657425848.0
001468b01bbda3d31a76993ec40ec703	6E3E6E50317	1657425866.0
001468b01bbda3d31a76993ec40ec703	6E406E37C11	1657425868.0
001468b01bbda3d31a76993ec40ec703	6E3EC91BEB4	1657425874.0
001468b01bbda3d31a76993ec40ec703	6E3E6E50337	1657425886.0
001468b01bbda3d31a76993ec40ec703	6E3E6E50338	1657425925.0
001468b01bbda3d31a76993ec40ec703	6E406E37C31	1657425951.0
001468b01bbda3d31a76993ec40ec703	6E3E6E50338	1657425954.0
001468b01bbda3d31a76993ec40ec703	6E406E37C31	1657425956.0
001468b01bbda3d31a76993ec40ec703	6E176EA1731	1657426020.0
001468b01bbda3d31a76993ec40ec703	6E3E6E02D1D	1657426032.0
001468b01bbda3d31a76993ec40ec703	F0306E65F1B	1657426036.0
001468b01bbda3d31a76993ec40ec703	6E40744FC12	1657426041.0
001468b01bbda3d31a76993ec40ec703	6E3E6E02D1F	1657426048.0
001468b01bbda3d31a76993ec40ec703	6E176EA1731	1657426066.0
001468b01bbda3d31a76993ec40ec703	6E3E6E02D1D	1657426100.0
001468b01bbda3d31a76993ec40ec703	6E176EA1731	1657426105.0
001468b01bbda3d31a76993ec40ec703	6E3E6E02D1D	1657426124.0
001468b01bbda3d31a76993ec40ec703	6E176EA1711	1657426131.0
001468b01bbda3d31a76993ec40ec703	6E176EA1731	1657426161.0
001468b01bbda3d31a76993ec40ec703	6E176EA1732	1657426231.0
001468b01bbda3d31a76993ec40ec703	6E176E12038	1657426312.0
001468b01bbda3d31a76993ec40ec703	6E176E12037	1657426342.0
001468b01bbda3d31a76993ec40ec703	F0396E1CE31	1657426402.0
001468b01bbda3d31a76993ec40ec703	6E176E12035	1657426462.0
001468b01bbda3d31a76993ec40ec703	F0396E1CE32	1657426462.0
001468b01bbda3d31a76993ec40ec703	6E177390E33	1657426492.0
001468b01bbda3d31a76993ec40ec703	6E177390E32	1657426613.0
001468b01bbda3d31a76993ec40ec703	6E17738DC32	1657426643.0
001468b01bbda3d31a76993ec40ec703	6E176E99F31	1657426703.0
001468b01bbda3d31a76993ec40ec703	6E176E99F32	1657426733.0
001468b01bbda3d31a76993ec40ec703	6E17738A234	1657426763.0
001468b01bbda3d31a76993ec40ec703	6E17738A235	1657426793.0
001468b01bbda3d31a76993ec40ec703	F03987C1901	1657426913.0
001468b01bbda3d31a76993ec40ec703	F043738A232	1657426944.0
001468b01bbda3d31a76993ec40ec703	F043C91ACB7	1657426974.0
001468b01bbda3d31a76993ec40ec703	F04387C4001	1657427033.0
001468b01bbda3d31a76993ec40ec703	6E1C6E24631	1657427090.0
001468b01bbda3d31a76993ec40ec703	6E1C6E24632	1657427128.0
001468b01bbda3d31a76993ec40ec703	6E1CC91ACBC	1657427158.0
001468b01bbda3d31a76993ec40ec703	6E1C6E50B38	1657427158.0
001468b01bbda3d31a76993ec40ec703	6E1CC91ACBC	1657427176.0
001468b01bbda3d31a76993ec40ec703	6E1C6E50B38	1657427202.0
001468b01bbda3d31a76993ec40ec703	6E1CC91ACBA	1657427212.0
001468b01bbda3d31a76993ec40ec703	6E1C6E50B38	1657427222.0
001468b01bbda3d31a76993ec40ec703	6E1CC91ACBA	1657427240.0
001468b01bbda3d31a76993ec40ec703	6E1C6E50B38	1657427255.0
001468b01bbda3d31a76993ec40ec703	6E1CC91ACBA	1657427285.0
001468b01bbda3d31a76993ec40ec703	6E1C6E50B38	1657427287.0
001468b01bbda3d31a76993ec40ec703	6E1C6E50B37	1657427299.0
001468b01bbda3d31a76993ec40ec703	F0436E50B1B	1657427322.0
001468b01bbda3d31a76993ec40ec703	6E1C6E55F13	1657427335.0
001468b01bbda3d31a76993ec40ec703	6E1C746CE39	1657427338.0
001468b01bbda3d31a76993ec40ec703	6E1C746CE37	1657427395.0
001468b01bbda3d31a76993ec40ec703	6E1C746CE38	1657427425.0
001468b01bbda3d31a76993ec40ec703	6E1C746CE34	1657427455.0
001468b01bbda3d31a76993ec40ec703	6E1C746CE35	1657427511.0
001468b01bbda3d31a76993ec40ec703	6E1C6E81435	1657427552.0
001468b01bbda3d31a76993ec40ec703	F0436EA063C	1657427568.0
001468b01bbda3d31a76993ec40ec703	6E1C746CE35	1657427568.0
001468b01bbda3d31a76993ec40ec703	6E1C6E81434	1657427583.0
001468b01bbda3d31a76993ec40ec703	F0436EA063C	1657427592.0
001468b01bbda3d31a76993ec40ec703	6E1C6E81434	1657427595.0
001468b01bbda3d31a76993ec40ec703	F0436EA063C	1657427602.0
001468b01bbda3d31a76993ec40ec703	F0436EA063B	1657427676.0
001468b01bbda3d31a76993ec40ec703	6E1C6E01C31	1657427756.0
001468b01bbda3d31a76993ec40ec703	6E1C6E56331	1657427799.0
001468b01bbda3d31a76993ec40ec703	6E1C6E01C31	1657427816.0
001468b01bbda3d31a76993ec40ec703	6E1C6E56331	1657427818.0
001468b01bbda3d31a76993ec40ec703	F0436E99032	1657427825.0
001468b01bbda3d31a76993ec40ec703	6E1C6EA0716	1657427840.0
001468b01bbda3d31a76993ec40ec703	6E1C6E56331	1657427868.0
001468b01bbda3d31a76993ec40ec703	6E1C6EA0716	1657427898.0
001468b01bbda3d31a76993ec40ec703	6E1C6EA0714	1657427923.0
001468b01bbda3d31a76993ec40ec703	F0447380B13	1657427932.0
001468b01bbda3d31a76993ec40ec703	6E1C6EA0714	1657427933.0
001468b01bbda3d31a76993ec40ec703	6E1DC91EC91	1657427967.0
001468b01bbda3d31a76993ec40ec703	F0446E98813	1657427978.0
001468b01bbda3d31a76993ec40ec703	6E1DC91EC91	1657427983.0
001468b01bbda3d31a76993ec40ec703	F0446E98813	1657427997.0
001468b01bbda3d31a76993ec40ec703	F0446E98812	1657428087.0
001468b01bbda3d31a76993ec40ec703	6E1D6E98711	1657428096.0
001468b01bbda3d31a76993ec40ec703	F0446E98812	1657428097.0
001468b01bbda3d31a76993ec40ec703	F0446E23E11	1657428104.0
001468b01bbda3d31a76993ec40ec703	6E1C7465818	1657428107.0
001468b01bbda3d31a76993ec40ec703	F0446E23E11	1657428108.0
001468b01bbda3d31a76993ec40ec703	F0446E98812	1657428109.0
001468b01bbda3d31a76993ec40ec703	6E1D6E98711	1657428110.0
001468b01bbda3d31a76993ec40ec703	F04487C1407	1657428117.0
001468b01bbda3d31a76993ec40ec703	6E1D6E98711	1657428120.0
001468b01bbda3d31a76993ec40ec703	F04487C1407	1657428122.0
001468b01bbda3d31a76993ec40ec703	F04487C2F01	1657428122.0
001468b01bbda3d31a76993ec40ec703	6E1D6E98711	1657428124.0
001468b01bbda3d31a76993ec40ec703	F04487C1407	1657428135.0
001468b01bbda3d31a76993ec40ec703	6E1DC920591	1657428136.0
001468b01bbda3d31a76993ec40ec703	F0446E23E11	1657428137.0
001468b01bbda3d31a76993ec40ec703	6E1D6E98711	1657428141.0
001468b01bbda3d31a76993ec40ec703	F0446E23E31	1657428149.0
001468b01bbda3d31a76993ec40ec703	6E1D6E98731	1657428153.0
001468b01bbda3d31a76993ec40ec703	F04487C1407	1657428161.0
001468b01bbda3d31a76993ec40ec703	6E1D6E98711	1657428162.0
001468b01bbda3d31a76993ec40ec703	F04487C2F01	1657428193.0
001468b01bbda3d31a76993ec40ec703	6E1D6E98713	1657428283.0
001468b01bbda3d31a76993ec40ec703	F04487C3201	1657428298.0
001468b01bbda3d31a76993ec40ec703	F0446E98B13	1657428305.0
001468b01bbda3d31a76993ec40ec703	F04487C3201	1657428307.0
001468b01bbda3d31a76993ec40ec703	F0446E98B13	1657428310.0
001468b01bbda3d31a76993ec40ec703	6E1D6E98713	1657428311.0
001468b01bbda3d31a76993ec40ec703	6E1D6E98732	1657428328.0
001468b01bbda3d31a76993ec40ec703	F0446E98B31	1657428346.0
001468b01bbda3d31a76993ec40ec703	6E1D6E40B16	1657428348.0
001468b01bbda3d31a76993ec40ec703	F0446E98B31	1657428349.0
001468b01bbda3d31a76993ec40ec703	F0446E40B33	1657428353.0
001468b01bbda3d31a76993ec40ec703	F0446E98B31	1657428355.0
001468b01bbda3d31a76993ec40ec703	F0446E40B31	1657428356.0
001468b01bbda3d31a76993ec40ec703	6E1DC925091	1657428358.0
001468b01bbda3d31a76993ec40ec703	6E1D6E40B16	1657428361.0
001468b01bbda3d31a76993ec40ec703	6E1D6E40B15	1657428383.0
001468b01bbda3d31a76993ec40ec703	F0446E98B11	1657428384.0
001468b01bbda3d31a76993ec40ec703	F04487C3201	1657428390.0
001468b01bbda3d31a76993ec40ec703	F0446E98B31	1657428479.0
001468b01bbda3d31a76993ec40ec703	F04487C3201	1657428509.0
001468b01bbda3d31a76993ec40ec703	F0446E98B12	1657428517.0
001468b01bbda3d31a76993ec40ec703	F04487C3202	1657428518.0
001468b01bbda3d31a76993ec40ec703	F0446E98B12	1657428519.0
001468b01bbda3d31a76993ec40ec703	F0446E98B32	1657428569.0
001468b01bbda3d31a76993ec40ec703	F04487C2D04	1657428615.0
001468b01bbda3d31a76993ec40ec703	7029CAFCC93	1657428778.0
001468b01bbda3d31a76993ec40ec703	70297048A33	1657428780.0
001468b01bbda3d31a76993ec40ec703	7029CAFCC93	1657428782.0
001468b01bbda3d31a76993ec40ec703	7029CAFCE93	1657428800.0
001468b01bbda3d31a76993ec40ec703	7029CAFCC93	1657428801.0
001468b01bbda3d31a76993ec40ec703	7029CAFCC92	1657428870.0
001468b01bbda3d31a76993ec40ec703	F0C88A23802	1657428900.0
001468b01bbda3d31a76993ec40ec703	7029CAFCE96	1657428930.0
001468b01bbda3d31a76993ec40ec703	F0C8705D331	1657428960.0
001468b01bbda3d31a76993ec40ec703	7029CAFCE96	1657429021.0
001468b01bbda3d31a76993ec40ec703	7029CAFCE94	1657429021.0
001468b01bbda3d31a76993ec40ec703	F0C88A09701	1657429081.0
001468b01bbda3d31a76993ec40ec703	7029705D633	1657429111.0
001468b01bbda3d31a76993ec40ec703	7029705D632	1657429141.0
001468b01bbda3d31a76993ec40ec703	F0C87060133	1657429171.0
001468b01bbda3d31a76993ec40ec703	F0C87068331	1657429201.0
001468b01bbda3d31a76993ec40ec703	70297025B32	1657429255.0
001468b01bbda3d31a76993ec40ec703	F0C87068332	1657429261.0
001468b01bbda3d31a76993ec40ec703	7029CAFA792	1657429291.0
001468b01bbda3d31a76993ec40ec703	F0C88A09702	1657429291.0
001468b01bbda3d31a76993ec40ec703	F0C87068332	1657429321.0
001468b01bbda3d31a76993ec40ec703	F0C88A38803	1657429352.0
001468b01bbda3d31a76993ec40ec703	7029705D512	1657429352.0
001468b01bbda3d31a76993ec40ec703	F0C88A5B904	1657429382.0
001468b01bbda3d31a76993ec40ec703	F0C8705D533	1657429412.0
001468b01bbda3d31a76993ec40ec703	F0C8705D532	1657429412.0
001468b01bbda3d31a76993ec40ec703	700FCB15292	1657429477.0
001468b01bbda3d31a76993ec40ec703	701B705EE33	1657429562.0
001468b01bbda3d31a76993ec40ec703	701B705EE31	1657429683.0
001468b01bbda3d31a76993ec40ec703	701B7033C31	1657429773.0
001468b01bbda3d31a76993ec40ec703	701B7039D31	1657429773.0
001468b01bbda3d31a76993ec40ec703	701B700CB33	1657429803.0
001468b01bbda3d31a76993ec40ec703	EF743124730	1657429822.0
001468b01bbda3d31a76993ec40ec703	701B703A211	1657429833.0
001468b01bbda3d31a76993ec40ec703	70177056631	1657429863.0
001468b01bbda3d31a76993ec40ec703	70177020232	1657429893.0
001468b01bbda3d31a76993ec40ec703	70177020233	1657429953.0
001468b01bbda3d31a76993ec40ec703	7017703DF33	1657429983.0
001468b01bbda3d31a76993ec40ec703	7017703DF32	1657430044.0
001468b01bbda3d31a76993ec40ec703	70177044E33	1657430104.0
001468b01bbda3d31a76993ec40ec703	70177044E31	1657430104.0
001468b01bbda3d31a76993ec40ec703	70177044E32	1657430135.0
001468b01bbda3d31a76993ec40ec703	70177012331	1657430164.0
001468b01bbda3d31a76993ec40ec703	70177012335	1657430194.0
001468b01bbda3d31a76993ec40ec703	70177044B31	1657430224.0
001468b01bbda3d31a76993ec40ec703	7017700F331	1657430254.0
001468b01bbda3d31a76993ec40ec703	7015700CD11	1657430284.0
001468b01bbda3d31a76993ec40ec703	70177044D31	1657430344.0
001468b01bbda3d31a76993ec40ec703	70177001413	1657430344.0
001468b01bbda3d31a76993ec40ec703	703B706B932	1657430405.0
001468b01bbda3d31a76993ec40ec703	703B706B931	1657430405.0
001468b01bbda3d31a76993ec40ec703	70177003F32	1657430435.0
001468b01bbda3d31a76993ec40ec703	70177001C13	1657430615.0
001468b01bbda3d31a76993ec40ec703	70177003F32	1657430615.0
001468b01bbda3d31a76993ec40ec703	70177001C33	1657430916.0
001468b01bbda3d31a76993ec40ec703	7039701C933	1657430976.0
001468b01bbda3d31a76993ec40ec703	7039701C912	1657431007.0
001468b01bbda3d31a76993ec40ec703	7039701C911	1657431037.0
001468b01bbda3d31a76993ec40ec703	7039701C931	1657431055.0
001468b01bbda3d31a76993ec40ec703	7039705EC16	1657431067.0
001468b01bbda3d31a76993ec40ec703	7039705EC35	1657431127.0
001468b01bbda3d31a76993ec40ec703	7039705EC33	1657431187.0
001468b01bbda3d31a76993ec40ec703	7039702B431	1657431247.0
001468b01bbda3d31a76993ec40ec703	7039702B432	1657431368.0
001468b01bbda3d31a76993ec40ec703	7039702B414	1657431428.0
001468b01bbda3d31a76993ec40ec703	F0CB7046634	1657431488.0
001468b01bbda3d31a76993ec40ec703	7039702B415	1657431518.0
001468b01bbda3d31a76993ec40ec703	7024CAF8C91	1657431578.0
001468b01bbda3d31a76993ec40ec703	7024CAF8C93	1657431699.0
001468b01bbda3d31a76993ec40ec703	7024CAFA092	1657431759.0
001468b01bbda3d31a76993ec40ec703	7024CAFA091	1657431759.0
001468b01bbda3d31a76993ec40ec703	7024CAFB091	1657431819.0
001468b01bbda3d31a76993ec40ec703	7024CAFB092	1657431969.0
001468b01bbda3d31a76993ec40ec703	7024705F013	1657432059.0
001468b01bbda3d31a76993ec40ec703	70277063E31	1657432090.0
001468b01bbda3d31a76993ec40ec703	70277063E12	1657432120.0
001468b01bbda3d31a76993ec40ec703	7024705F033	1657432150.0
001468b01bbda3d31a76993ec40ec703	7024705F012	1657432180.0
001468b01bbda3d31a76993ec40ec703	7043CB17591	1657432210.0
001468b01bbda3d31a76993ec40ec703	70437043F32	1657432270.0
001468b01bbda3d31a76993ec40ec703	7043CB17591	1657432300.0
001468b01bbda3d31a76993ec40ec703	70437043F32	1657432330.0
001468b01bbda3d31a76993ec40ec703	70437043F33	1657432571.0
001468b01bbda3d31a76993ec40ec703	7043CAE1891	1657432691.0
001468b01bbda3d31a76993ec40ec703	70437053F32	1657432691.0
001468b01bbda3d31a76993ec40ec703	70437053F33	1657432752.0
001468b01bbda3d31a76993ec40ec703	70437053D31	1657432812.0
001468b01bbda3d31a76993ec40ec703	70437053D33	1657432842.0
001468b01bbda3d31a76993ec40ec703	70437058832	1657432872.0
001468b01bbda3d31a76993ec40ec703	70437058833	1657432932.0
001468b01bbda3d31a76993ec40ec703	F0EC7030331	1657432992.0
001468b01bbda3d31a76993ec40ec703	70437058833	1657433022.0
001468b01bbda3d31a76993ec40ec703	F0EC7030331	1657433173.0
001468b01bbda3d31a76993ec40ec703	70437058833	1657433203.0
001468b01bbda3d31a76993ec40ec703	7043704CF31	1657433233.0
001468b01bbda3d31a76993ec40ec703	F0EC7030631	1657433233.0
001468b01bbda3d31a76993ec40ec703	70437053F13	1657433263.0
001468b01bbda3d31a76993ec40ec703	7043704CF11	1657433263.0
001468b01bbda3d31a76993ec40ec703	7043704CF31	1657433293.0
001468b01bbda3d31a76993ec40ec703	7043704CF35	1657433384.0
001468b01bbda3d31a76993ec40ec703	7043704CF34	1657433414.0
001468b01bbda3d31a76993ec40ec703	7043704CF35	1657435712.0
001468b01bbda3d31a76993ec40ec703	7043704CF31	1657435761.0
001468b01bbda3d31a76993ec40ec703	7043704CF35	1657435765.0
001468b01bbda3d31a76993ec40ec703	7043704CF31	1657435791.0
001468b01bbda3d31a76993ec40ec703	F0EC8A13C05	1657435963.0
001468b01bbda3d31a76993ec40ec703	70437053F13	1657435966.0
001468b01bbda3d31a76993ec40ec703	7043704CF11	1657436070.0
001468b01bbda3d31a76993ec40ec703	70437053F13	1657436071.0
001468b01bbda3d31a76993ec40ec703	7043704CF11	1657436072.0
001468b01bbda3d31a76993ec40ec703	70437053F13	1657436079.0
001468b01bbda3d31a76993ec40ec703	7043704CF35	1657436320.0
001468b01bbda3d31a76993ec40ec703	7043704CF34	1657436363.0
001468b01bbda3d31a76993ec40ec703	7043704CF35	1657436453.0
001468b01bbda3d31a76993ec40ec703	7043704CF34	1657436483.0
001468b01bbda3d31a76993ec40ec703	7043704CF35	1657436784.0
001468b01bbda3d31a76993ec40ec703	70437053F13	1657436874.0
001468b01bbda3d31a76993ec40ec703	7043704CF34	1657436904.0
001468b01bbda3d31a76993ec40ec703	70437053F13	1657436934.0
001468b01bbda3d31a76993ec40ec703	7043704CF34	1657436964.0
001468b01bbda3d31a76993ec40ec703	7043704CF35	1657436995.0
001468b01bbda3d31a76993ec40ec703	7043704CF34	1657440575.0
001468b01bbda3d31a76993ec40ec703	7043704CF35	1657440575.0
001468b01bbda3d31a76993ec40ec703	70437053F13	1657440670.0
001468b01bbda3d31a76993ec40ec703	7043704CF35	1657440755.0
001468b01bbda3d31a76993ec40ec703	7043704CF34	1657441057.0
001468b01bbda3d31a76993ec40ec703	7043704CF35	1657441267.0
001468b01bbda3d31a76993ec40ec703	7043704CF11	1657441358.0
001468b01bbda3d31a76993ec40ec703	70437053F13	1657441360.0
001468b01bbda3d31a76993ec40ec703	7043704CF31	1657441388.0
001468b01bbda3d31a76993ec40ec703	7043704CF35	1657441448.0
001468b01bbda3d31a76993ec40ec703	7043704CF34	1657441689.0
001468b01bbda3d31a76993ec40ec703	7043704CF35	1657442140.0
001468b01bbda3d31a76993ec40ec703	7043704CF34	1657442408.0
001468b01bbda3d31a76993ec40ec703	7043704CF31	1657442511.0
001468b01bbda3d31a76993ec40ec703	70437053F13	1657442831.0
001468b01bbda3d31a76993ec40ec703	7043704CF11	1657442893.0
001468b01bbda3d31a76993ec40ec703	F0EC7030632	1657443344.0
001468b01bbda3d31a76993ec40ec703	7043704CF34	1657443375.0
001468b01bbda3d31a76993ec40ec703	70437053F13	1657443555.0
001468b01bbda3d31a76993ec40ec703	7043704CF34	1657443585.0
001468b01bbda3d31a76993ec40ec703	70437053F13	1657443675.0
001468b01bbda3d31a76993ec40ec703	7043704CF34	1657443706.0
001468b01bbda3d31a76993ec40ec703	70437053F13	1657444127.0
001468b01bbda3d31a76993ec40ec703	7043704CF34	1657444139.0
001468b01bbda3d31a76993ec40ec703	F0EC8A13C05	1657444152.0
001468b01bbda3d31a76993ec40ec703	70437053F13	1657444154.0
001468b01bbda3d31a76993ec40ec703	7043704CF34	1657444368.0
001468b01bbda3d31a76993ec40ec703	70437053F13	1657444428.0
001468b01bbda3d31a76993ec40ec703	7043704CF34	1657444849.0
001468b01bbda3d31a76993ec40ec703	7043704CF35	1657445210.0
001468b01bbda3d31a76993ec40ec703	7043704CF34	1657445210.0
001468b01bbda3d31a76993ec40ec703	7043704CF35	1657445541.0
001468b01bbda3d31a76993ec40ec703	7043704CF34	1657445571.0
001468b01bbda3d31a76993ec40ec703	70437053F13	1657445842.0
001468b01bbda3d31a76993ec40ec703	7043704CF34	1657445872.0
001468b01bbda3d31a76993ec40ec703	70437053F13	1657445962.0
001468b01bbda3d31a76993ec40ec703	7043704CF35	1657445992.0
001468b01bbda3d31a76993ec40ec703	70437053F13	1657446022.0
001468b01bbda3d31a76993ec40ec703	7043704CF35	1657446105.0
001468b01bbda3d31a76993ec40ec703	70437053F13	1657446113.0
001468b01bbda3d31a76993ec40ec703	7043704CF34	1657446203.0
001468b01bbda3d31a76993ec40ec703	7043704CF35	1657446203.0
001468b01bbda3d31a76993ec40ec703	70437053F13	1657446217.0
001468b01bbda3d31a76993ec40ec703	7043704CF34	1657446233.0
001468b01bbda3d31a76993ec40ec703	7043704CF31	1657446323.0
001468b01bbda3d31a76993ec40ec703	7043704CF34	1657446414.0
001468b01bbda3d31a76993ec40ec703	7043704CF31	1657446444.0
001468b01bbda3d31a76993ec40ec703	F0EC704CF33	1657446564.0
001468b01bbda3d31a76993ec40ec703	7043704CF32	1657446654.0
001468b01bbda3d31a76993ec40ec703	F0EC8A29201	1657446714.0
001468b01bbda3d31a76993ec40ec703	70137052311	1657446775.0
001468b01bbda3d31a76993ec40ec703	70137054035	1657446805.0
001468b01bbda3d31a76993ec40ec703	70137052332	1657446865.0
001468b01bbda3d31a76993ec40ec703	70137054035	1657446955.0
001468b01bbda3d31a76993ec40ec703	70137054036	1657446985.0
001468b01bbda3d31a76993ec40ec703	F0EC7054031	1657448655.0
001468b01bbda3d31a76993ec40ec703	70137035B38	1657448731.0
001468b01bbda3d31a76993ec40ec703	70137038236	1657448740.0
001468b01bbda3d31a76993ec40ec703	70137035B38	1657448748.0
001468b01bbda3d31a76993ec40ec703	70137038236	1657448759.0
001468b01bbda3d31a76993ec40ec703	70137035B37	1657448791.0
001468b01bbda3d31a76993ec40ec703	F0EC7054031	1657448799.0
001468b01bbda3d31a76993ec40ec703	70137038236	1657448804.0
001468b01bbda3d31a76993ec40ec703	70137035B38	1657448804.0
001468b01bbda3d31a76993ec40ec703	70137035B37	1657448821.0
001468b01bbda3d31a76993ec40ec703	70137038236	1657448851.0
001468b01bbda3d31a76993ec40ec703	F0EC7054031	1657449393.0
001468b01bbda3d31a76993ec40ec703	70137038236	1657449393.0
001468b01bbda3d31a76993ec40ec703	F0EC7054031	1657449423.0
001468b01bbda3d31a76993ec40ec703	70137038236	1657449453.0
001468b01bbda3d31a76993ec40ec703	F0EC7054031	1657449483.0
001468b01bbda3d31a76993ec40ec703	70137038236	1657449543.0
001468b01bbda3d31a76993ec40ec703	F0EC7054031	1657449784.0
001468b01bbda3d31a76993ec40ec703	70137038236	1657449814.0
001468b01bbda3d31a76993ec40ec703	F0EC7054031	1657449814.0
001468b01bbda3d31a76993ec40ec703	70137038236	1657449874.0
001468b01bbda3d31a76993ec40ec703	F0EC7054031	1657449904.0
001468b01bbda3d31a76993ec40ec703	70137038236	1657449904.0
001468b01bbda3d31a76993ec40ec703	F0EC7054031	1657449934.0
001468b01bbda3d31a76993ec40ec703	70137038236	1657449964.0
001468b01bbda3d31a76993ec40ec703	F0EC7054031	1657450205.0
001468b01bbda3d31a76993ec40ec703	70137038236	1657450265.0
001468b01bbda3d31a76993ec40ec703	70137035B37	1657450416.0
001468b01bbda3d31a76993ec40ec703	F0EC7054031	1657450416.0
001468b01bbda3d31a76993ec40ec703	70137038236	1657450476.0
001468b01bbda3d31a76993ec40ec703	F0EC7054031	1657450626.0
001468b01bbda3d31a76993ec40ec703	70137038236	1657450656.0
001468b01bbda3d31a76993ec40ec703	F0EC7054031	1657450717.0
001468b01bbda3d31a76993ec40ec703	70137038236	1657450747.0
001468b01bbda3d31a76993ec40ec703	F0EC7054031	1657450837.0
001468b01bbda3d31a76993ec40ec703	70137038236	1657450867.0
001468b01bbda3d31a76993ec40ec703	F0EC7054031	1657451078.0
001468b01bbda3d31a76993ec40ec703	70137038236	1657451095.0
001468b01bbda3d31a76993ec40ec703	F0EC7054031	1657451589.0
001468b01bbda3d31a76993ec40ec703	70137038236	1657451619.0
001468b01bbda3d31a76993ec40ec703	F0EC7054031	1657451740.0
001468b01bbda3d31a76993ec40ec703	70137038236	1657451770.0
001468b01bbda3d31a76993ec40ec703	F0EC7054031	1657451800.0
001468b01bbda3d31a76993ec40ec703	70137038236	1657451817.0
001468b01bbda3d31a76993ec40ec703	F0EC7054031	1657451980.0
001468b01bbda3d31a76993ec40ec703	70137038236	1657452010.0
001468b01bbda3d31a76993ec40ec703	F0EC7054031	1657452040.0
001468b01bbda3d31a76993ec40ec703	70137038236	1657452071.0
001468b01bbda3d31a76993ec40ec703	F0EC7054031	1657452161.0
001468b01bbda3d31a76993ec40ec703	70137038236	1657452191.0
001468b01bbda3d31a76993ec40ec703	F0EC7054031	1657452492.0
001468b01bbda3d31a76993ec40ec703	70137038236	1657452522.0
001468b01bbda3d31a76993ec40ec703	F0EC7054031	1657452552.0
001468b01bbda3d31a76993ec40ec703	70137038236	1657452582.0
001468b01bbda3d31a76993ec40ec703	F0EC7054031	1657452642.0
001468b01bbda3d31a76993ec40ec703	70137038236	1657452672.0
001468b01bbda3d31a76993ec40ec703	F0EC7054031	1657452702.0
001468b01bbda3d31a76993ec40ec703	70137038236	1657452702.0
001468b01bbda3d31a76993ec40ec703	F0EC7054031	1657452913.0
001468b01bbda3d31a76993ec40ec703	70137038236	1657452943.0
001468b01bbda3d31a76993ec40ec703	F0EC7054031	1657453003.0
001468b01bbda3d31a76993ec40ec703	70137038236	1657453032.0
001468b01bbda3d31a76993ec40ec703	F0EC7054031	1657453064.0
001468b01bbda3d31a76993ec40ec703	70137038236	1657453274.0
001468b01bbda3d31a76993ec40ec703	F0EC7054031	1657453394.0
001468b01bbda3d31a76993ec40ec703	70137038236	1657453455.0
001468b01bbda3d31a76993ec40ec703	F0EC7054031	1657453515.0
001468b01bbda3d31a76993ec40ec703	70137038236	1657453545.0
001468b01bbda3d31a76993ec40ec703	F0EC7054031	1657453605.0
001468b01bbda3d31a76993ec40ec703	70137038236	1657453665.0
001468b01bbda3d31a76993ec40ec703	F0EC7054031	1657453665.0
001468b01bbda3d31a76993ec40ec703	70137038236	1657453695.0
001468b01bbda3d31a76993ec40ec703	F0EC7054031	1657454207.0
001468b01bbda3d31a76993ec40ec703	70137038236	1657454237.0
001468b01bbda3d31a76993ec40ec703	F0EC7054031	1657454267.0
001468b01bbda3d31a76993ec40ec703	70137038236	1657454297.0
001468b01bbda3d31a76993ec40ec703	F0EC7054031	1657454387.0
001468b01bbda3d31a76993ec40ec703	70137038236	1657454448.0
001468b01bbda3d31a76993ec40ec703	F0EC7054031	1657454628.0
001468b01bbda3d31a76993ec40ec703	70137038236	1657454688.0
001468b01bbda3d31a76993ec40ec703	F0EC7054031	1657454718.0
001468b01bbda3d31a76993ec40ec703	70137038236	1657454748.0
001468b01bbda3d31a76993ec40ec703	F0EC7054031	1657454899.0
001468b01bbda3d31a76993ec40ec703	70137038236	1657454929.0
001468b01bbda3d31a76993ec40ec703	F0EC7054031	1657454959.0
001468b01bbda3d31a76993ec40ec703	70137038236	1657454989.0
001468b01bbda3d31a76993ec40ec703	F0EC7054031	1657455260.0
001468b01bbda3d31a76993ec40ec703	70137038236	1657455320.0
001468b01bbda3d31a76993ec40ec703	F0EC7054031	1657455441.0
001468b01bbda3d31a76993ec40ec703	70137038236	1657455471.0
001468b01bbda3d31a76993ec40ec703	F0EC7054031	1657455531.0
001468b01bbda3d31a76993ec40ec703	70137038236	1657455681.0
001468b01bbda3d31a76993ec40ec703	F0EC7054031	1657455741.0
001468b01bbda3d31a76993ec40ec703	70137035B37	1657455741.0
001468b01bbda3d31a76993ec40ec703	F0EC7054031	1657455772.0
001468b01bbda3d31a76993ec40ec703	70137038236	1657455772.0
001468b01bbda3d31a76993ec40ec703	F0EC7054031	1657455862.0
001468b01bbda3d31a76993ec40ec703	70137038236	1657455892.0
001468b01bbda3d31a76993ec40ec703	F0EC7054031	1657456072.0
001468b01bbda3d31a76993ec40ec703	70137038236	1657456103.0
001468b01bbda3d31a76993ec40ec703	EF74B6B3FB1	1657456138.0
001468b01bbda3d31a76993ec40ec703	70137038236	1657456163.0
001468b01bbda3d31a76993ec40ec703	F0EC7054031	1657456614.0
001468b01bbda3d31a76993ec40ec703	70137038236	1657456644.0
001468b01bbda3d31a76993ec40ec703	F0EC7054031	1657456734.0
001468b01bbda3d31a76993ec40ec703	70137038236	1657456855.0
001468b01bbda3d31a76993ec40ec703	F0EC7054031	1657457216.0
001468b01bbda3d31a76993ec40ec703	70137035B37	1657457276.0
001468b01bbda3d31a76993ec40ec703	F0EC7054031	1657457306.0
001468b01bbda3d31a76993ec40ec703	70137038236	1657458070.0
001468b01bbda3d31a76993ec40ec703	F0EC7054031	1657458359.0
001468b01bbda3d31a76993ec40ec703	70137038236	1657458660.0
001468b01bbda3d31a76993ec40ec703	F0EC7054031	1657458720.0
001468b01bbda3d31a76993ec40ec703	70137038236	1657458720.0
001468b01bbda3d31a76993ec40ec703	F0EC7054031	1657458780.0
001468b01bbda3d31a76993ec40ec703	70137038236	1657458811.0
001468b01bbda3d31a76993ec40ec703	F0EC7054031	1657458901.0
001468b01bbda3d31a76993ec40ec703	70137038236	1657458931.0
001468b01bbda3d31a76993ec40ec703	F0EC7054031	1657459382.0
001468b01bbda3d31a76993ec40ec703	70137038236	1657459442.0
001468b01bbda3d31a76993ec40ec703	F0EC7054031	1657459773.0
001468b01bbda3d31a76993ec40ec703	70137038236	1657460074.0
001468b01bbda3d31a76993ec40ec703	F0EC7054031	1657460496.0
001468b01bbda3d31a76993ec40ec703	70137038236	1657461067.0
001468b01bbda3d31a76993ec40ec703	F0EC7054031	1657461097.0
001468b01bbda3d31a76993ec40ec703	70137038236	1657461127.0
001468b01bbda3d31a76993ec40ec703	F0EC7054031	1657461248.0
001468b01bbda3d31a76993ec40ec703	70137038236	1657461338.0
001468b01bbda3d31a76993ec40ec703	F0EC7054031	1657461368.0
001468b01bbda3d31a76993ec40ec703	70137038236	1657461398.0
001468b01bbda3d31a76993ec40ec703	F0EC7054031	1657462184.0
001468b01bbda3d31a76993ec40ec703	70137038236	1657462241.0
001468b01bbda3d31a76993ec40ec703	F0EC7054031	1657462271.0
001468b01bbda3d31a76993ec40ec703	70137038236	1657462331.0
001468b01bbda3d31a76993ec40ec703	F0EC7054031	1657462391.0
001468b01bbda3d31a76993ec40ec703	70137038236	1657462391.0
001468b01bbda3d31a76993ec40ec703	F0EC7054031	1657464498.0
001468b01bbda3d31a76993ec40ec703	70137035B37	1657464528.0
001468b01bbda3d31a76993ec40ec703	F0EC7054031	1657464558.0
001468b01bbda3d31a76993ec40ec703	70137035B37	1657464558.0
001468b01bbda3d31a76993ec40ec703	F0EC7054031	1657464588.0
001468b01bbda3d31a76993ec40ec703	70137038236	1657464678.0
00153c9ac3fa5a8de239cfeaf8d6acec	E3BB17D6036	1657445620.0
00153c9ac3fa5a8de239cfeaf8d6acec	E3BD17A3335	1657447432.0
00153c9ac3fa5a8de239cfeaf8d6acec	E3BF17A7907	1657449219.0
001bac93372ad73df0e2b876d17c0e25	14C3139ED0A	1657411355.0
001bac93372ad73df0e2b876d17c0e25	14C3134A70C	1657413153.0
001bac93372ad73df0e2b876d17c0e25	14C31385304	1657422162.0
001bac93372ad73df0e2b876d17c0e25	14C3134A70C	1657424412.0
0025f206cdeca288313af1c9ae92d07f	16501296B31	1657382425.0
0025f206cdeca288313af1c9ae92d07f	16501296B11	1657408609.0
0025f206cdeca288313af1c9ae92d07f	16502271B12	1657410421.0
004084ab28ab1c6e39090c63a8598fd7	1666BE4C634	1657382421.0
004084ab28ab1c6e39090c63a8598fd7	1665BE4DB32	1657391450.0
004084ab28ab1c6e39090c63a8598fd7	1666BE4C634	1657393250.0
004084ab28ab1c6e39090c63a8598fd7	1665BE4DB32	1657414851.0
00471392d4997e944a1888104b1fcb9e	E31F8793A90	1657382445.0
00471392d4997e944a1888104b1fcb9e	E31F119E537	1657389643.0
00471392d4997e944a1888104b1fcb9e	E31F879DB90	1657390127.0
00471392d4997e944a1888104b1fcb9e	E31FE301091	1657390442.0
00471392d4997e944a1888104b1fcb9e	E31F119E531	1657392286.0
00471392d4997e944a1888104b1fcb9e	E34811AB93A	1657394062.0
00471392d4997e944a1888104b1fcb9e	E3302071A13	1657395853.0
00471392d4997e944a1888104b1fcb9e	16C816C1C1F	1657397664.0
00471392d4997e944a1888104b1fcb9e	16C71088531	1657399442.0
00471392d4997e944a1888104b1fcb9e	16C725A5C15	1657403040.0
00471392d4997e944a1888104b1fcb9e	16C725BE413	1657410296.0
00471392d4997e944a1888104b1fcb9e	E31F202CE18	1657412097.0
00471392d4997e944a1888104b1fcb9e	E34811AF635	1657413860.0
00471392d4997e944a1888104b1fcb9e	E31F11ACF31	1657415659.0
00471392d4997e944a1888104b1fcb9e	E31F119E537	1657447181.0
00471392d4997e944a1888104b1fcb9e	E31F11AF706	1657448982.0
00471392d4997e944a1888104b1fcb9e	204E2046412	1657449582.0
004c4f057adfa14ab0cff49110364dc6	14A11304C09	1657382406.0
004c4f057adfa14ab0cff49110364dc6	14A11304C31	1657406204.0
004c4f057adfa14ab0cff49110364dc6	14A11304C09	1657408004.0
004c4f057adfa14ab0cff49110364dc6	14A0242E011	1657409804.0
004c4f057adfa14ab0cff49110364dc6	14A11304C09	1657411604.0
004c4f057adfa14ab0cff49110364dc6	14A11304C11	1657420625.0
004c4f057adfa14ab0cff49110364dc6	14A11304C09	1657422404.0
004c4f057adfa14ab0cff49110364dc6	14A089D1D94	1657424204.0
004c4f057adfa14ab0cff49110364dc6	14A11304C09	1657426007.0
004c4f057adfa14ab0cff49110364dc6	14A11304C31	1657431405.0
004c4f057adfa14ab0cff49110364dc6	14A11304C09	1657433205.0
004c4f057adfa14ab0cff49110364dc6	14A0242E011	1657435005.0
004c4f057adfa14ab0cff49110364dc6	14A11304C09	1657438604.0
004c4f057adfa14ab0cff49110364dc6	14A0242E011	1657440404.0
004c4f057adfa14ab0cff49110364dc6	14A11304C09	1657444004.0
004c4f057adfa14ab0cff49110364dc6	14A0242E011	1657447614.0
004c4f057adfa14ab0cff49110364dc6	14A11304C09	1657449414.0
0065ae81e9d369eec5a475dfa0795177	3648DB55F11	1657406050.0
0065ae81e9d369eec5a475dfa0795177	36489982531	1657406083.0
0065ae81e9d369eec5a475dfa0795177	36489982533	1657406384.0
0065ae81e9d369eec5a475dfa0795177	36489982531	1657406444.0
0065ae81e9d369eec5a475dfa0795177	545E3629931	1657406474.0
0065ae81e9d369eec5a475dfa0795177	545E99AB935	1657406504.0
0065ae81e9d369eec5a475dfa0795177	3648DB55F13	1657406534.0
0065ae81e9d369eec5a475dfa0795177	545E627F5B4	1657406534.0
0065ae81e9d369eec5a475dfa0795177	545E99AB935	1657406564.0
0065ae81e9d369eec5a475dfa0795177	545E998CE08	1657406654.0
0065ae81e9d369eec5a475dfa0795177	545E3629933	1657406775.0
0065ae81e9d369eec5a475dfa0795177	545E998CE31	1657406805.0
0065ae81e9d369eec5a475dfa0795177	545E62800B1	1657406835.0
0065ae81e9d369eec5a475dfa0795177	545E998CE33	1657406865.0
0065ae81e9d369eec5a475dfa0795177	545E998EA37	1657406925.0
0065ae81e9d369eec5a475dfa0795177	545E99A8835	1657406985.0
0065ae81e9d369eec5a475dfa0795177	545E3620334	1657407046.0
0065ae81e9d369eec5a475dfa0795177	545E3620335	1657407076.0
0065ae81e9d369eec5a475dfa0795177	545E99A8837	1657407076.0
0065ae81e9d369eec5a475dfa0795177	545E99A8836	1657407106.0
0065ae81e9d369eec5a475dfa0795177	545E3612132	1657407136.0
0065ae81e9d369eec5a475dfa0795177	545E3620336	1657407166.0
0065ae81e9d369eec5a475dfa0795177	545E3612132	1657407196.0
0065ae81e9d369eec5a475dfa0795177	545E361210C	1657407226.0
0065ae81e9d369eec5a475dfa0795177	545E627F088	1657407584.0
0065ae81e9d369eec5a475dfa0795177	545E6285489	1657407643.0
0065ae81e9d369eec5a475dfa0795177	545E361210C	1657407749.0
0065ae81e9d369eec5a475dfa0795177	545E3612133	1657407796.0
0065ae81e9d369eec5a475dfa0795177	545E627F088	1657407800.0
0065ae81e9d369eec5a475dfa0795177	545EDB4A216	1657407948.0
0065ae81e9d369eec5a475dfa0795177	545E627F0B1	1657407948.0
0065ae81e9d369eec5a475dfa0795177	545E627F088	1657407978.0
0065ae81e9d369eec5a475dfa0795177	545E627F0B1	1657408009.0
0065ae81e9d369eec5a475dfa0795177	545E627F088	1657408039.0
0065ae81e9d369eec5a475dfa0795177	545E627F0B1	1657408069.0
0065ae81e9d369eec5a475dfa0795177	545E627F088	1657408099.0
0065ae81e9d369eec5a475dfa0795177	545E627F0B1	1657408219.0
0065ae81e9d369eec5a475dfa0795177	545E627F088	1657408249.0
0065ae81e9d369eec5a475dfa0795177	545E627F0B1	1657408309.0
0065ae81e9d369eec5a475dfa0795177	545E627F088	1657408340.0
0065ae81e9d369eec5a475dfa0795177	545E627F0B1	1657408400.0
0065ae81e9d369eec5a475dfa0795177	545E627F088	1657408640.0
0065ae81e9d369eec5a475dfa0795177	545E627F0B1	1657408731.0
0065ae81e9d369eec5a475dfa0795177	545E627F088	1657408761.0
0065ae81e9d369eec5a475dfa0795177	545E361210C	1657408791.0
0065ae81e9d369eec5a475dfa0795177	545E627F088	1657408881.0
0065ae81e9d369eec5a475dfa0795177	545E627F0B1	1657408911.0
0065ae81e9d369eec5a475dfa0795177	545E627F088	1657408941.0
0065ae81e9d369eec5a475dfa0795177	545E361210C	1657408971.0
0065ae81e9d369eec5a475dfa0795177	545E627F0B1	1657408971.0
0065ae81e9d369eec5a475dfa0795177	545E361210C	1657409002.0
0065ae81e9d369eec5a475dfa0795177	545E627F088	1657409002.0
0065ae81e9d369eec5a475dfa0795177	545E361210C	1657409062.0
0065ae81e9d369eec5a475dfa0795177	545E627F088	1657409092.0
0065ae81e9d369eec5a475dfa0795177	545E361210C	1657409122.0
0065ae81e9d369eec5a475dfa0795177	545E627F088	1657409122.0
0065ae81e9d369eec5a475dfa0795177	545E361210C	1657409182.0
0065ae81e9d369eec5a475dfa0795177	545E627F088	1657409272.0
0065ae81e9d369eec5a475dfa0795177	545E361210C	1657409272.0
0065ae81e9d369eec5a475dfa0795177	545E627F088	1657409302.0
0065ae81e9d369eec5a475dfa0795177	545E361210C	1657409302.0
0065ae81e9d369eec5a475dfa0795177	545E627F088	1657409332.0
0065ae81e9d369eec5a475dfa0795177	545E361210C	1657409363.0
0065ae81e9d369eec5a475dfa0795177	545E627F0B1	1657409453.0
0065ae81e9d369eec5a475dfa0795177	545E627F088	1657409483.0
0065ae81e9d369eec5a475dfa0795177	545E361210C	1657409633.0
0065ae81e9d369eec5a475dfa0795177	545E627F088	1657409633.0
0065ae81e9d369eec5a475dfa0795177	545E627F0B1	1657409664.0
0065ae81e9d369eec5a475dfa0795177	545E627F088	1657409694.0
0065ae81e9d369eec5a475dfa0795177	545E627F0B1	1657409724.0
0065ae81e9d369eec5a475dfa0795177	545E627F088	1657409754.0
0065ae81e9d369eec5a475dfa0795177	545E627F0B1	1657409784.0
0065ae81e9d369eec5a475dfa0795177	545E627F088	1657409814.0
0065ae81e9d369eec5a475dfa0795177	545E627F0B1	1657409934.0
0065ae81e9d369eec5a475dfa0795177	545E627F088	1657409964.0
0065ae81e9d369eec5a475dfa0795177	545E627F0B1	1657410055.0
0065ae81e9d369eec5a475dfa0795177	545E627F088	1657410085.0
0065ae81e9d369eec5a475dfa0795177	545E627F0B1	1657410235.0
0065ae81e9d369eec5a475dfa0795177	545E627F088	1657410265.0
0065ae81e9d369eec5a475dfa0795177	545E361210C	1657410330.0
0065ae81e9d369eec5a475dfa0795177	545EDB2FF15	1657410336.0
0065ae81e9d369eec5a475dfa0795177	545E627F0B1	1657410337.0
0065ae81e9d369eec5a475dfa0795177	545E361210C	1657410347.0
0065ae81e9d369eec5a475dfa0795177	545E627F088	1657410355.0
0065ae81e9d369eec5a475dfa0795177	545E627F0B1	1657410429.0
0065ae81e9d369eec5a475dfa0795177	545E627F088	1657410469.0
0065ae81e9d369eec5a475dfa0795177	545E627F0B1	1657410536.0
0065ae81e9d369eec5a475dfa0795177	545E627F088	1657410558.0
0065ae81e9d369eec5a475dfa0795177	545E361210C	1657410570.0
0065ae81e9d369eec5a475dfa0795177	545E627F088	1657410570.0
0065ae81e9d369eec5a475dfa0795177	545E361210C	1657410612.0
0065ae81e9d369eec5a475dfa0795177	545E627F088	1657410614.0
0065ae81e9d369eec5a475dfa0795177	545E361210C	1657410636.0
0065ae81e9d369eec5a475dfa0795177	545E627F088	1657410656.0
0065ae81e9d369eec5a475dfa0795177	545E627F0B1	1657410687.0
0065ae81e9d369eec5a475dfa0795177	545E627F088	1657410717.0
0065ae81e9d369eec5a475dfa0795177	545EDB2FF15	1657410717.0
0065ae81e9d369eec5a475dfa0795177	545E361210C	1657410747.0
0065ae81e9d369eec5a475dfa0795177	545E627F088	1657410777.0
0065ae81e9d369eec5a475dfa0795177	545E361210C	1657410807.0
0065ae81e9d369eec5a475dfa0795177	545E627F088	1657410837.0
0065ae81e9d369eec5a475dfa0795177	545E627F0B1	1657410897.0
0065ae81e9d369eec5a475dfa0795177	545E361210C	1657410927.0
0065ae81e9d369eec5a475dfa0795177	545E627F0B1	1657410957.0
0065ae81e9d369eec5a475dfa0795177	545E627F088	1657410957.0
0065ae81e9d369eec5a475dfa0795177	545E627F0B1	1657411048.0
0065ae81e9d369eec5a475dfa0795177	545E627F088	1657411078.0
0065ae81e9d369eec5a475dfa0795177	545E627F0B1	1657411108.0
0065ae81e9d369eec5a475dfa0795177	545E627F088	1657411108.0
0065ae81e9d369eec5a475dfa0795177	545E627F0B1	1657411258.0
0065ae81e9d369eec5a475dfa0795177	545E627F088	1657411288.0
0065ae81e9d369eec5a475dfa0795177	545E627F0B1	1657411439.0
0065ae81e9d369eec5a475dfa0795177	545E627F088	1657411453.0
0065ae81e9d369eec5a475dfa0795177	545E627F0B1	1657411469.0
0065ae81e9d369eec5a475dfa0795177	545E627F088	1657411499.0
0065ae81e9d369eec5a475dfa0795177	545E627F0B1	1657411528.0
0065ae81e9d369eec5a475dfa0795177	545E361210C	1657411530.0
0065ae81e9d369eec5a475dfa0795177	545E627F088	1657411559.0
0065ae81e9d369eec5a475dfa0795177	545E627F0B1	1657411680.0
0065ae81e9d369eec5a475dfa0795177	545E627F088	1657411710.0
0065ae81e9d369eec5a475dfa0795177	545E361210C	1657411740.0
0065ae81e9d369eec5a475dfa0795177	545E627F088	1657411770.0
0065ae81e9d369eec5a475dfa0795177	545E627F0B1	1657411890.0
0065ae81e9d369eec5a475dfa0795177	545E627F088	1657411920.0
0065ae81e9d369eec5a475dfa0795177	545E627F0B1	1657412011.0
0065ae81e9d369eec5a475dfa0795177	545E627F088	1657412041.0
0065ae81e9d369eec5a475dfa0795177	545E627F0B1	1657412131.0
0065ae81e9d369eec5a475dfa0795177	545E627F088	1657412221.0
0065ae81e9d369eec5a475dfa0795177	545E627F0B1	1657412251.0
0065ae81e9d369eec5a475dfa0795177	545E627F088	1657412281.0
0065ae81e9d369eec5a475dfa0795177	545E627F0B1	1657412402.0
0065ae81e9d369eec5a475dfa0795177	545E627F088	1657412432.0
0065ae81e9d369eec5a475dfa0795177	545E627F0B1	1657412582.0
0065ae81e9d369eec5a475dfa0795177	545E627F088	1657412612.0
0065ae81e9d369eec5a475dfa0795177	545E627F0B1	1657412642.0
0065ae81e9d369eec5a475dfa0795177	545E627F088	1657412673.0
0065ae81e9d369eec5a475dfa0795177	545E3612133	1657412703.0
0065ae81e9d369eec5a475dfa0795177	545E361210C	1657412733.0
0065ae81e9d369eec5a475dfa0795177	545E627F088	1657412733.0
0065ae81e9d369eec5a475dfa0795177	545E361210C	1657412763.0
0065ae81e9d369eec5a475dfa0795177	545E627F088	1657412823.0
0065ae81e9d369eec5a475dfa0795177	545E361210C	1657412823.0
0065ae81e9d369eec5a475dfa0795177	545E627F088	1657412830.0
0065ae81e9d369eec5a475dfa0795177	545E3612133	1657412973.0
0065ae81e9d369eec5a475dfa0795177	545E627F088	1657413004.0
0065ae81e9d369eec5a475dfa0795177	545E3612133	1657413034.0
0065ae81e9d369eec5a475dfa0795177	545E627F088	1657413064.0
0065ae81e9d369eec5a475dfa0795177	545E361210C	1657413064.0
0065ae81e9d369eec5a475dfa0795177	545E3612133	1657413078.0
0065ae81e9d369eec5a475dfa0795177	545E627F088	1657413080.0
0065ae81e9d369eec5a475dfa0795177	545E3612133	1657413244.0
0065ae81e9d369eec5a475dfa0795177	545E627F0B1	1657413254.0
0065ae81e9d369eec5a475dfa0795177	545E361210C	1657413274.0
0065ae81e9d369eec5a475dfa0795177	545E627F088	1657413274.0
0065ae81e9d369eec5a475dfa0795177	545E627F0B1	1657413395.0
0065ae81e9d369eec5a475dfa0795177	545E627F088	1657413425.0
0065ae81e9d369eec5a475dfa0795177	545E627F0B1	1657413455.0
0065ae81e9d369eec5a475dfa0795177	545E627F088	1657413485.0
0065ae81e9d369eec5a475dfa0795177	545E627F0B1	1657413515.0
0065ae81e9d369eec5a475dfa0795177	545E627F088	1657413545.0
0065ae81e9d369eec5a475dfa0795177	545E361210C	1657413626.0
0065ae81e9d369eec5a475dfa0795177	545E627F088	1657413666.0
0065ae81e9d369eec5a475dfa0795177	545E361210C	1657413696.0
0065ae81e9d369eec5a475dfa0795177	545E627F0B1	1657413726.0
0065ae81e9d369eec5a475dfa0795177	545E627F088	1657413756.0
0065ae81e9d369eec5a475dfa0795177	545E361210C	1657413790.0
0065ae81e9d369eec5a475dfa0795177	545E627F088	1657413816.0
0065ae81e9d369eec5a475dfa0795177	545E361210C	1657413846.0
0065ae81e9d369eec5a475dfa0795177	545E3620B0A	1657413888.0
0065ae81e9d369eec5a475dfa0795177	545E627F088	1657413890.0
0065ae81e9d369eec5a475dfa0795177	545E361210C	1657413891.0
0065ae81e9d369eec5a475dfa0795177	545E3620B0A	1657413906.0
0065ae81e9d369eec5a475dfa0795177	545E361210C	1657413906.0
0065ae81e9d369eec5a475dfa0795177	545E627F088	1657413936.0
0065ae81e9d369eec5a475dfa0795177	545E361210C	1657413953.0
0065ae81e9d369eec5a475dfa0795177	545E627F088	1657413954.0
0065ae81e9d369eec5a475dfa0795177	545E361210C	1657413957.0
0065ae81e9d369eec5a475dfa0795177	545E627F088	1657413996.0
0065ae81e9d369eec5a475dfa0795177	545E3620336	1657414087.0
0065ae81e9d369eec5a475dfa0795177	545E627F088	1657414117.0
0065ae81e9d369eec5a475dfa0795177	545E361210C	1657414121.0
0065ae81e9d369eec5a475dfa0795177	545E627F088	1657414175.0
0065ae81e9d369eec5a475dfa0795177	545E361210C	1657414250.0
0065ae81e9d369eec5a475dfa0795177	545E627F088	1657414250.0
0065ae81e9d369eec5a475dfa0795177	545E6285489	1657414291.0
0065ae81e9d369eec5a475dfa0795177	545E361210B	1657414406.0
0065ae81e9d369eec5a475dfa0795177	545D62889B2	1657414437.0
0065ae81e9d369eec5a475dfa0795177	545E3612131	1657414446.0
0065ae81e9d369eec5a475dfa0795177	545E3620334	1657414468.0
0065ae81e9d369eec5a475dfa0795177	545E62852B9	1657414506.0
0065ae81e9d369eec5a475dfa0795177	545E99A8836	1657414531.0
0065ae81e9d369eec5a475dfa0795177	545E99A8837	1657414568.0
0065ae81e9d369eec5a475dfa0795177	545E998EA37	1657414595.0
0065ae81e9d369eec5a475dfa0795177	545E99A8837	1657414598.0
0065ae81e9d369eec5a475dfa0795177	545E998EA37	1657414659.0
0065ae81e9d369eec5a475dfa0795177	545E99A8835	1657414683.0
0065ae81e9d369eec5a475dfa0795177	545E3619511	1657414687.0
0065ae81e9d369eec5a475dfa0795177	545E998EA37	1657414688.0
0065ae81e9d369eec5a475dfa0795177	545E3629919	1657414719.0
0065ae81e9d369eec5a475dfa0795177	545E998CE33	1657414719.0
0065ae81e9d369eec5a475dfa0795177	545E998CE31	1657414801.0
0065ae81e9d369eec5a475dfa0795177	545E62800B1	1657414803.0
0065ae81e9d369eec5a475dfa0795177	545E998CE31	1657414809.0
0065ae81e9d369eec5a475dfa0795177	545E3629933	1657414816.0
0065ae81e9d369eec5a475dfa0795177	545E998CE31	1657414824.0
0065ae81e9d369eec5a475dfa0795177	545E3629933	1657414827.0
0065ae81e9d369eec5a475dfa0795177	545E3629932	1657414945.0
0065ae81e9d369eec5a475dfa0795177	545E361EC31	1657414952.0
0065ae81e9d369eec5a475dfa0795177	545E99AB935	1657414955.0
0065ae81e9d369eec5a475dfa0795177	545E3629918	1657414966.0
0065ae81e9d369eec5a475dfa0795177	545E998CE08	1657414968.0
0065ae81e9d369eec5a475dfa0795177	545E99AB935	1657414990.0
0065ae81e9d369eec5a475dfa0795177	545E3629918	1657414990.0
0065ae81e9d369eec5a475dfa0795177	545E627F5B4	1657415064.0
0065ae81e9d369eec5a475dfa0795177	545E99AB935	1657415075.0
0065ae81e9d369eec5a475dfa0795177	545E627F5B4	1657415077.0
0065ae81e9d369eec5a475dfa0795177	545E99AB935	1657415084.0
00675d1e0d0d5579b6119111c7aeefce	15B417D4307	1657382407.0
00675d1e0d0d5579b6119111c7aeefce	15B42A6B212	1657383967.0
00675d1e0d0d5579b6119111c7aeefce	15B417D4307	1657385797.0
006bd389c41e647aac027efa21b2c30c	18969553092	1657382402.0
006bd389c41e647aac027efa21b2c30c	189719BC731	1657389456.0
006bd389c41e647aac027efa21b2c30c	18259932792	1657391256.0
006bd389c41e647aac027efa21b2c30c	18A19985A33	1657393083.0
006bd389c41e647aac027efa21b2c30c	188418EBF33	1657394872.0
006bd389c41e647aac027efa21b2c30c	1B4A1BAB331	1657396682.0
006bd389c41e647aac027efa21b2c30c	190D182CF32	1657398454.0
006bd389c41e647aac027efa21b2c30c	16051672A0B	1657398967.0
006bd389c41e647aac027efa21b2c30c	215B0ED920B	1657399337.0
006bd389c41e647aac027efa21b2c30c	216F0ED9520	1657400264.0
006bd389c41e647aac027efa21b2c30c	216F0ED950C	1657405653.0
006bd389c41e647aac027efa21b2c30c	1C521D46531	1657411062.0
006bd389c41e647aac027efa21b2c30c	21560FE8E20	1657412873.0
006bd389c41e647aac027efa21b2c30c	1D1D0FE8C0C	1657414685.0
006bd389c41e647aac027efa21b2c30c	1D1D1DB5B37	1657416465.0
006bd389c41e647aac027efa21b2c30c	1468152E33B	1657417958.0
006bd389c41e647aac027efa21b2c30c	1468BD1463C	1657418143.0
006bd389c41e647aac027efa21b2c30c	146A21D7812	1657418268.0
006bd389c41e647aac027efa21b2c30c	146C21D0F35	1657420065.0
006bd389c41e647aac027efa21b2c30c	146C15AF234	1657421909.0
006bd389c41e647aac027efa21b2c30c	146C23F1C11	1657423660.0
006bd389c41e647aac027efa21b2c30c	146C15AF233	1657426338.0
006bd389c41e647aac027efa21b2c30c	146C23F1C11	1657429939.0
006bd389c41e647aac027efa21b2c30c	146C159B232	1657437136.0
006bd389c41e647aac027efa21b2c30c	146C21D9412	1657438939.0
006bd389c41e647aac027efa21b2c30c	146C159B203	1657440739.0
006bd389c41e647aac027efa21b2c30c	146C23F0714	1657442539.0
006bd389c41e647aac027efa21b2c30c	146C23F0711	1657444337.0
006bd389c41e647aac027efa21b2c30c	146C23F0714	1657449736.0
007ba7086ab117736cb72810f82b94f7	15AE177E831	1657382421.0
007ba7086ab117736cb72810f82b94f7	15AE177E838	1657389319.0
007ba7086ab117736cb72810f82b94f7	15AE177E831	1657394721.0
007ba7086ab117736cb72810f82b94f7	15AE177E838	1657445099.0
007ba7086ab117736cb72810f82b94f7	15AE177E831	1657446910.0
007bb9febe442109d4f00ef0a2cc805f	2364237AC35	1657382407.0
007bb9febe442109d4f00ef0a2cc805f	2360237CA31	1657385293.0
007bb9febe442109d4f00ef0a2cc805f	235E2366101	1657387086.0
007bb9febe442109d4f00ef0a2cc805f	23612384633	1657405094.0
0083771e2d740a93d445f9a5dd35e31c	166C12F6630	1657382402.0
0083771e2d740a93d445f9a5dd35e31c	1653BE69214	1657383685.0
0083771e2d740a93d445f9a5dd35e31c	166C29F8A13	1657384618.0
0083771e2d740a93d445f9a5dd35e31c	166C12F5331	1657386421.0
0083771e2d740a93d445f9a5dd35e31c	164F29F9432	1657388223.0
0083771e2d740a93d445f9a5dd35e31c	164CBE49A35	1657390019.0
0083771e2d740a93d445f9a5dd35e31c	164E129EE31	1657391827.0
0083771e2d740a93d445f9a5dd35e31c	164EBE49235	1657397235.0
0083771e2d740a93d445f9a5dd35e31c	164F29F5339	1657399032.0
0083771e2d740a93d445f9a5dd35e31c	164E129EE31	1657400838.0
0083771e2d740a93d445f9a5dd35e31c	164EBE49234	1657402632.0
0083771e2d740a93d445f9a5dd35e31c	164F128B535	1657447652.0
0083771e2d740a93d445f9a5dd35e31c	164F1225F36	1657449457.0
0083771e2d740a93d445f9a5dd35e31c	166CBE11632	1657451251.0
0083771e2d740a93d445f9a5dd35e31c	165312FD330	1657453055.0
0083771e2d740a93d445f9a5dd35e31c	169D12E6D32	1657454850.0
0083771e2d740a93d445f9a5dd35e31c	167A12EF330	1657456673.0
0097d336c60d83d61b3d0e31d15fe989	E3B417D0338	1657382408.0
0097d336c60d83d61b3d0e31d15fe989	E38A1762532	1657383837.0
0097d336c60d83d61b3d0e31d15fe989	E38A176AD31	1657385636.0
0097d336c60d83d61b3d0e31d15fe989	15B02A6F312	1657387449.0
0097d336c60d83d61b3d0e31d15fe989	1662BE79A31	1657389243.0
0097d336c60d83d61b3d0e31d15fe989	165DBE5DC31	1657391037.0
0097d336c60d83d61b3d0e31d15fe989	165E1230D11	1657392840.0
0097d336c60d83d61b3d0e31d15fe989	167EBE71D32	1657393619.0
0097d336c60d83d61b3d0e31d15fe989	167D12E2731	1657395422.0
0097d336c60d83d61b3d0e31d15fe989	167712C6D10	1657397219.0
0097d336c60d83d61b3d0e31d15fe989	1678BE14B38	1657399024.0
0097d336c60d83d61b3d0e31d15fe989	167812CDF31	1657400824.0
0097d336c60d83d61b3d0e31d15fe989	167828B6415	1657402624.0
0097d336c60d83d61b3d0e31d15fe989	167812CAE31	1657404420.0
0097d336c60d83d61b3d0e31d15fe989	22122220211	1657405531.0
0097d336c60d83d61b3d0e31d15fe989	22122221414	1657406226.0
0097d336c60d83d61b3d0e31d15fe989	22122220212	1657414477.0
0097d336c60d83d61b3d0e31d15fe989	22122220411	1657415226.0
0097d336c60d83d61b3d0e31d15fe989	16782244F13	1657416093.0
0097d336c60d83d61b3d0e31d15fe989	167822A0F11	1657417893.0
0097d336c60d83d61b3d0e31d15fe989	167812CDB11	1657419692.0
0097d336c60d83d61b3d0e31d15fe989	16792284F12	1657421498.0
0097d336c60d83d61b3d0e31d15fe989	167D12E1730	1657423310.0
0097d336c60d83d61b3d0e31d15fe989	167D8960E90	1657425107.0
0097d336c60d83d61b3d0e31d15fe989	167D22AD214	1657426897.0
0097d336c60d83d61b3d0e31d15fe989	165CBE5E533	1657428696.0
0097d336c60d83d61b3d0e31d15fe989	165C1231202	1657430521.0
0097d336c60d83d61b3d0e31d15fe989	165EBE0C311	1657432301.0
0097d336c60d83d61b3d0e31d15fe989	1661BE77A32	1657432417.0
0097d336c60d83d61b3d0e31d15fe989	1662BE79B32	1657434222.0
0097d336c60d83d61b3d0e31d15fe989	15B12AAA313	1657436022.0
0097d336c60d83d61b3d0e31d15fe989	E38A176430C	1657437820.0
0097d336c60d83d61b3d0e31d15fe989	E38A274BC33	1657439618.0
0097d336c60d83d61b3d0e31d15fe989	15A42770C11	1657441416.0
0097d336c60d83d61b3d0e31d15fe989	E3B417D8C36	1657443227.0
0097d336c60d83d61b3d0e31d15fe989	E3B417D0118	1657445029.0
0097d336c60d83d61b3d0e31d15fe989	E3B517FBA39	1657446819.0
0097d336c60d83d61b3d0e31d15fe989	E37927EC011	1657448626.0
0097d336c60d83d61b3d0e31d15fe989	E37A8B9B892	1657450420.0
0097d336c60d83d61b3d0e31d15fe989	33EA9637833	1657451300.0
0097d336c60d83d61b3d0e31d15fe989	E37A1747E3B	1657451303.0
0097d336c60d83d61b3d0e31d15fe989	33EA9637813	1657451314.0
0097d336c60d83d61b3d0e31d15fe989	E37A174803F	1657451317.0
0097d336c60d83d61b3d0e31d15fe989	E3791748038	1657451321.0
0097d336c60d83d61b3d0e31d15fe989	33EA9637833	1657451325.0
0097d336c60d83d61b3d0e31d15fe989	E37A8BA0E9E	1657451335.0
0097d336c60d83d61b3d0e31d15fe989	33EA9637813	1657451516.0
0097d336c60d83d61b3d0e31d15fe989	E37A174C932	1657451523.0
0097d336c60d83d61b3d0e31d15fe989	33EA9637831	1657451558.0
0097d336c60d83d61b3d0e31d15fe989	E37A174C932	1657451561.0
0097d336c60d83d61b3d0e31d15fe989	33EA963C712	1657451583.0
0097d336c60d83d61b3d0e31d15fe989	33E9637D8C3	1657452219.0
0097d336c60d83d61b3d0e31d15fe989	33E09618785	1657454030.0
0097d336c60d83d61b3d0e31d15fe989	33DF963CC32	1657455821.0
009c767db16e2ddbcb609cbede55adca	16B62561711	1657409878.0
009c767db16e2ddbcb609cbede55adca	16B616EE804	1657411679.0
009c767db16e2ddbcb609cbede55adca	16B62561731	1657413481.0
009c767db16e2ddbcb609cbede55adca	16B6253E632	1657417081.0
009c767db16e2ddbcb609cbede55adca	16B6253E513	1657420678.0
009c767db16e2ddbcb609cbede55adca	16B616C9707	1657422477.0
009c767db16e2ddbcb609cbede55adca	16B62561712	1657424285.0
009c767db16e2ddbcb609cbede55adca	16B616EE832	1657426080.0
009c767db16e2ddbcb609cbede55adca	16B616EE804	1657427877.0
009c767db16e2ddbcb609cbede55adca	16B616EE832	1657429678.0
009c767db16e2ddbcb609cbede55adca	16B616EE804	1657431477.0
009c767db16e2ddbcb609cbede55adca	16B62561711	1657433277.0
009c767db16e2ddbcb609cbede55adca	16B6253E513	1657435078.0
009c767db16e2ddbcb609cbede55adca	16B616EE832	1657436881.0
009c767db16e2ddbcb609cbede55adca	16B6253E612	1657438686.0
009c767db16e2ddbcb609cbede55adca	16B616EE804	1657440477.0
009c767db16e2ddbcb609cbede55adca	16B62561711	1657442279.0
009c767db16e2ddbcb609cbede55adca	16B62561732	1657444077.0
009ce56082f318abdc5d3aaea30837c5	0D800DEAF31	1657382420.0
009ce56082f318abdc5d3aaea30837c5	E22D90AC61F	1657382420.0
009ce56082f318abdc5d3aaea30837c5	0D800DEAF31	1657382450.0
009ce56082f318abdc5d3aaea30837c5	E22D90AC61F	1657382480.0
009ce56082f318abdc5d3aaea30837c5	0D800DEAF31	1657382510.0
009ce56082f318abdc5d3aaea30837c5	E22D90AC61F	1657382510.0
009ce56082f318abdc5d3aaea30837c5	0D800DEAF31	1657382540.0
009ce56082f318abdc5d3aaea30837c5	E22D90AC61F	1657382570.0
009ce56082f318abdc5d3aaea30837c5	0D800DEAF31	1657382570.0
009ce56082f318abdc5d3aaea30837c5	E22D90AC61F	1657382600.0
009ce56082f318abdc5d3aaea30837c5	0D800DEAF31	1657382600.0
009ce56082f318abdc5d3aaea30837c5	E22D90AC61F	1657382630.0
009ce56082f318abdc5d3aaea30837c5	0D800DEAF31	1657382660.0
009ce56082f318abdc5d3aaea30837c5	E22D90AC61F	1657382690.0
009ce56082f318abdc5d3aaea30837c5	0D800DEAF31	1657382751.0
009ce56082f318abdc5d3aaea30837c5	E22D90AC61F	1657382781.0
009ce56082f318abdc5d3aaea30837c5	0D800DEAF31	1657382781.0
009ce56082f318abdc5d3aaea30837c5	E22D90AC61F	1657382811.0
009ce56082f318abdc5d3aaea30837c5	0D800DEAF31	1657382841.0
009ce56082f318abdc5d3aaea30837c5	E22D90AC61F	1657382841.0
009ce56082f318abdc5d3aaea30837c5	0D800DEAF31	1657382871.0
009ce56082f318abdc5d3aaea30837c5	E22D90AC61F	1657382871.0
009ce56082f318abdc5d3aaea30837c5	0D800DEAF31	1657382901.0
009ce56082f318abdc5d3aaea30837c5	E22D90AC61F	1657382931.0
009ce56082f318abdc5d3aaea30837c5	0D800DEAF31	1657382931.0
009ce56082f318abdc5d3aaea30837c5	E22D90AC61F	1657382961.0
009ce56082f318abdc5d3aaea30837c5	0D800DEAF31	1657382961.0
009ce56082f318abdc5d3aaea30837c5	E22D90AC61F	1657382991.0
009ce56082f318abdc5d3aaea30837c5	0D800DEAF31	1657382991.0
009ce56082f318abdc5d3aaea30837c5	E22D90AC61F	1657383021.0
009ce56082f318abdc5d3aaea30837c5	0D800DEAF31	1657383021.0
009ce56082f318abdc5d3aaea30837c5	E22D90AC61F	1657383052.0
009ce56082f318abdc5d3aaea30837c5	0D800DEAF31	1657383052.0
009ce56082f318abdc5d3aaea30837c5	E22D90AC61F	1657383082.0
009ce56082f318abdc5d3aaea30837c5	0D800DEAF31	1657383082.0
009ce56082f318abdc5d3aaea30837c5	E22D90AC61F	1657383142.0
009ce56082f318abdc5d3aaea30837c5	0D800DEAF31	1657383142.0
009ce56082f318abdc5d3aaea30837c5	E22D90AC61F	1657383172.0
009ce56082f318abdc5d3aaea30837c5	0D800DEAF31	1657383202.0
009ce56082f318abdc5d3aaea30837c5	E22D90AC61F	1657383232.0
[truncated: 998,000+ more rows]
